# Supplementary material for: Crystal structure of 5-(5-chloro-2-hydroxy­benzo­yl)-2-(2-methyl-1H-indol-3-yl)nicotino­nitrile
Source: Acta Crystallogr E Crystallogr Commun. 2015 Oct 7;71(Pt 11):o822–3. doi: 10.1107/S2056989015018058 (PMC4645016; doi:10.1107/S2056989015018058)
Supplement: Supplementary file 1 [file e-71-0o822-sup1.cif]

##############################################################################
#                                                                            #
# This CIF contains the data in a paper accepted for publication in          #
# Acta Crystallographica Section E. It conforms to the requirements of       #
# Notes for Authors for Acta Crystallographica Section E, and has been       #
# peer reviewed under the auspices of the IUCr Commission on Journals.       #
#                                                                            #
# Full details of the Crystallographic Information File format               #
# are given in the paper "The Crystallographic Information File (CIF):       #
# a New Standard Archive File for Crystallography" by S. R. Hall, F. H.      #
# Allen and I. D. Brown [Acta Cryst. (1991), A47, 655-685].                  #
#                                                                            #
# The current version of the core CIF dictionary is obtainable from          #
# ftp://ftp.iucr.org/pub/cif_core.dic.                                       #
#                                                                            #
# Software is freely available for graphical display of the structure(s)     #
# in this CIF. For information consult the CIF software page                 #
# http://www.iucr.org/resources/cif/software.                                #
#                                                                            #
# This file may be used for bona fide research purposes within the           #
# scientific community so long as proper attribution is given to the journal # 
# article from which it was obtained.                                        #
#                                                                            #
##############################################################################
data_global
_audit_creation_method     SHELXL-97
_journal_date_recd_electronic     2015-07-09
_journal_date_accepted     2015-09-26
_journal_name_full     'Acta Crystallographica, Section E'
_journal_year     2015
_journal_volume     71
_journal_issue     11
_journal_page_first     o822
_journal_page_last     o823
_journal_paper_category     HO
_journal_paper_doi     10.1107/S2056989015018058
_journal_coeditor_code     ZP2018
_publ_contact_author_name     'A. Subbiah Pandi'
_publ_contact_author_address
;
Department of Physics
Presidency College
Chennai 600 005
India
;
_publ_contact_author_email     'aspandian59@gmail.com'
_publ_contact_author_fax     '044 091 2854 4894'
_publ_contact_author_phone     '044 091 24471061'
_publ_section_title
;\
Crystal structure of
5-(5-chloro-2-hydroxybenzoyl)-2-(2-methyl-1<i>H</i>-indol-3-yl)\
nicotinonitrile
;
loop_
    _publ_author_name
    _publ_author_address
    'G. Vimala'
;
Department of Physics
Presidency College (Autonomous)
Chennai 600 005
India
;
    'N. Poomathi'
;
Organic Chemistry
CSIR--Central Leather Research Institute
Adyar
Chennai 600 020
India
;
    'Y. AaminaNaaz'
;
Department of Physics
Presidency College (Autonomous)
Chennai 600 005
India
;
    'P.T. Perumal'
;
Organic Chemistry
CSIR--Central Leather Research Institute
Adyar
Chennai 600 020
India
;
    'A. SubbiahPandi'
;
Department of Physics
Presidency College (Autonomous)
Chennai 600 005
India
;
data_I
_database_code_depnum_ccdc_archive 'CCDC 1427861'
_audit_creation_method     SHELXL-97
_chemical_name_systematic
;\
5-(5-Chloro-2-hydroxybenzoyl)-2-(2-methyl-1<i>H</i>-indol-3-yl)pyridine-3-\
carbonitrile
;
_chemical_name_common
;
5-(5-Chloro-2-hydroxybenzoyl)-2-(2-methyl-1<i>H</i>-indol-3-yl)nicotinonitrile
;
_chemical_formula_moiety     'C22 H14 Cl N3 O2'
_chemical_formula_sum     'C22 H14 Cl N3 O2'
_chemical_formula_iupac     'C22 H14 Cl N3 O2'
_chemical_formula_weight     387.81
_chemical_melting_point     ?
_symmetry_cell_setting     monoclinic
_symmetry_space_group_name_H-M     'P 21/n'
_symmetry_space_group_name_Hall     '-P 2yn'
loop_
    _symmetry_equiv_pos_as_xyz
    'x, y, z'
    '-x+1/2, y+1/2, -z+1/2'
    '-x, -y, -z'
    'x-1/2, -y-1/2, z-1/2'
_cell_length_a     16.0673(15)
_cell_length_b     7.4804(7)
_cell_length_c     17.0159(15)
_cell_angle_alpha     90.00
_cell_angle_beta     113.452(3)
_cell_angle_gamma     90.00
_cell_volume     1876.2(3)
_cell_formula_units_Z     4
_cell_measurement_reflns_used     2447
_cell_measurement_theta_min     1.48
_cell_measurement_theta_max     25.89
_cell_measurement_temperature     293(2)
_exptl_crystal_description     block
_exptl_crystal_colour     colourless
_exptl_crystal_size_max     0.27
_exptl_crystal_size_mid     0.23
_exptl_crystal_size_min     0.18
_exptl_crystal_density_diffrn     1.373
_exptl_crystal_density_meas     ?
_exptl_crystal_density_method     'not measured'
_exptl_crystal_F_000     800
_exptl_absorpt_coefficient_mu     0.227
_exptl_absorpt_correction_type     multi-scan
_exptl_absorpt_process_details
;
(SADABS; Bruker, 2008)
;
_exptl_absorpt_correction_T_min     0.941
_exptl_absorpt_correction_T_max     0.960
_exptl_special_details
;
;
_diffrn_ambient_temperature     293(2)
_diffrn_radiation_type     MoK\a
_diffrn_radiation_wavelength     0.71073
_diffrn_radiation_source     'fine-focus sealed tube'
_diffrn_radiation_monochromator     graphite
_diffrn_measurement_device_type     'Bruker Kappa APEXII CCD'
_diffrn_measurement_method     '\w and \f scan'
_diffrn_detector_area_resol_mean     0
_diffrn_reflns_number     7690
_diffrn_reflns_av_R_equivalents     0.0383
_diffrn_reflns_av_sigmaI/netI     0.0562
_diffrn_reflns_theta_min     1.48
_diffrn_reflns_theta_max     25.89
_diffrn_reflns_theta_full     25.89
_diffrn_measured_fraction_theta_max     0.979
_diffrn_measured_fraction_theta_full     0.979
_diffrn_reflns_limit_h_min     -19
_diffrn_reflns_limit_h_max     15
_diffrn_reflns_limit_k_min     -7
_diffrn_reflns_limit_k_max     9
_diffrn_reflns_limit_l_min     -20
_diffrn_reflns_limit_l_max     20
_diffrn_standards_number     0
_diffrn_standards_interval_count     0
_diffrn_standards_interval_time     0
_diffrn_standards_decay_%     0
_refine_special_details
;
Refinement of <i>F</i>^2^ against ALL reflections. The weighted <i>R</i>-factor
<i>wR</i> and goodness of fit <i>S</i> are based on <i>F</i>^2^, conventional
<i>R</i>-factors <i>R</i> are based on <i>F</i>, with <i>F</i> set to zero for
negative <i>F</i>^2^. The threshold expression of <i>F</i>^2^ >
\s(<i>F</i>^2^) is used only for calculating <i>R</i>-factors(gt) <i>etc</i>.
and is not relevant to the choice of reflections for refinement.
<i>R</i>-factors based on <i>F</i>^2^ are statistically about twice as large
as those based on <i>F</i>, and <i>R</i>- factors based on ALL data will be
even larger.
;
_reflns_number_total     3638
_reflns_number_gt     2447
_reflns_threshold_expression     I>2sigma(I)
_refine_ls_structure_factor_coef     Fsqd
_refine_ls_matrix_type     full
_refine_ls_R_factor_all     0.0850
_refine_ls_R_factor_gt     0.0570
_refine_ls_wR_factor_gt     0.1477
_refine_ls_wR_factor_ref     0.1701
_refine_ls_goodness_of_fit_ref     1.013
_refine_ls_restrained_S_all     1.013
_refine_ls_number_reflns     3638
_refine_ls_number_parameters     254
_refine_ls_number_restraints     0
_refine_ls_hydrogen_treatment     constr
_refine_ls_weighting_scheme     calc
_refine_ls_weighting_details
         'calc w=1/[\s^2^(Fo^2^)+(0.0793P)^2^+1.1008P] where P=(Fo^2^+2Fc^2^)/3'
_atom_sites_solution_hydrogens     geom
_atom_sites_solution_primary     direct
_atom_sites_solution_secondary     difmap
_refine_ls_shift/su_max     0.000
_refine_ls_shift/su_mean     0.000
_refine_diff_density_max     0.429
_refine_diff_density_min     -0.361
_refine_ls_extinction_method     none
_refine_ls_extinction_coef     ?
loop_
    _atom_type_symbol
    _atom_type_description
    _atom_type_scat_dispersion_real
    _atom_type_scat_dispersion_imag
    _atom_type_scat_source
    'C' 'C' 0.0033 0.0016
                         'International Tables Vol C Tables 4.2.6.8 and 6.1.1.4'
    'H' 'H' 0.0000 0.0000
                         'International Tables Vol C Tables 4.2.6.8 and 6.1.1.4'
    'N' 'N' 0.0061 0.0033
                         'International Tables Vol C Tables 4.2.6.8 and 6.1.1.4'
    'O' 'O' 0.0106 0.0060
                         'International Tables Vol C Tables 4.2.6.8 and 6.1.1.4'
    'Cl' 'Cl' 0.1484 0.1585
                         'International Tables Vol C Tables 4.2.6.8 and 6.1.1.4'
_computing_data_collection
;
APEX2 (Bruker, 2008)
;
_computing_cell_refinement
;
APEX2 and SAINT (Bruker, 2008)
;
_computing_data_reduction
;
SAINT and XPREP (Bruker, 2008)
;
_computing_structure_solution
;
SHELXS97 (Sheldrick, 2008)
;
_computing_structure_refinement
;
SHELXL97 (Sheldrick, 2008)
;
_computing_molecular_graphics
;
ORTEP-3 for Windows (Farrugia, 2012)
;
_computing_publication_material
;
PLATON (Spek, 2009)
;
loop_
    _atom_site_type_symbol
    _atom_site_label
    _atom_site_fract_x
    _atom_site_fract_y
    _atom_site_fract_z
    _atom_site_U_iso_or_equiv
    _atom_site_adp_type
    _atom_site_calc_flag
    _atom_site_refinement_flags
    _atom_site_occupancy
    _atom_site_symmetry_multiplicity
    _atom_site_disorder_assembly
    _atom_site_disorder_group
    C C1 0.6829(2) 1.0448(4) 0.2799(2) 0.0475(8) Uani d . 1 1 . .
    C C2 0.7315(2) 1.0614(5) 0.2278(2) 0.0599(9) Uani d . 1 1 . .
    H H2 0.7877 1.1176 0.2487 0.072 Uiso calc R 1 1 . .
    C C3 0.6961(2) 0.9945(5) 0.1459(2) 0.0608(9) Uani d . 1 1 . .
    H H3 0.7285 1.0055 0.1115 0.073 Uiso calc R 1 1 . .
    C C4 0.6122(2) 0.9108(5) 0.11432(19) 0.0497(8) Uani d . 1 1 . .
    C C5 0.56120(19) 0.9038(4) 0.16240(17) 0.0416(7) Uani d . 1 1 . .
    H H5 0.5036 0.8532 0.1393 0.050 Uiso calc R 1 1 . .
    C C6 0.59480(17) 0.9718(4) 0.24590(17) 0.0377(6) Uani d . 1 1 . .
    C C7 0.54170(18) 0.9672(4) 0.29877(17) 0.0363(6) Uani d . 1 1 . .
    C C8 0.44084(17) 0.9513(4) 0.26081(16) 0.0327(6) Uani d . 1 1 . .
    C C9 0.39945(18) 0.8749(4) 0.31059(17) 0.0382(6) Uani d . 1 1 . .
    H H9 0.4370 0.8306 0.3641 0.046 Uiso calc R 1 1 . .
    C C10 0.25482(17) 0.9246(3) 0.21050(15) 0.0309(6) Uani d . 1 1 . .
    C C11 0.29038(17) 1.0110(4) 0.15727(15) 0.0328(6) Uani d . 1 1 . .
    C C12 0.38420(17) 1.0235(4) 0.18271(16) 0.0341(6) Uani d . 1 1 . .
    H H12 0.4084 1.0794 0.1477 0.041 Uiso calc R 1 1 . .
    C C13 0.23147(18) 1.0979(4) 0.07944(17) 0.0391(7) Uani d . 1 1 . .
    C C14 0.15806(17) 0.9068(4) 0.19015(16) 0.0331(6) Uani d . 1 1 . .
    C C15 0.09024(19) 0.8498(4) 0.11465(17) 0.0411(7) Uani d . 1 1 . .
    C C16 0.02316(18) 0.9066(4) 0.20583(19) 0.0424(7) Uani d . 1 1 . .
    C C17 -0.0377(2) 0.9216(5) 0.2447(3) 0.0577(9) Uani d . 1 1 . .
    H H17 -0.0992 0.8991 0.2146 0.069 Uiso calc R 1 1 . .
    C C18 -0.0039(2) 0.9706(5) 0.3289(3) 0.0625(10) Uani d . 1 1 . .
    H H18 -0.0430 0.9798 0.3569 0.075 Uiso calc R 1 1 . .
    C C19 0.0883(2) 1.0074(4) 0.3739(2) 0.0565(9) Uani d . 1 1 . .
    H H19 0.1091 1.0423 0.4310 0.068 Uiso calc R 1 1 . .
    C C20 0.1487(2) 0.9931(4) 0.33560(18) 0.0428(7) Uani d . 1 1 . .
    H H20 0.2100 1.0177 0.3662 0.051 Uiso calc R 1 1 . .
    C C21 0.11658(17) 0.9409(3) 0.25004(17) 0.0356(6) Uani d . 1 1 . .
    C C22 0.0944(2) 0.7734(5) 0.03518(18) 0.0563(9) Uani d . 1 1 . .
    H H22A 0.0340 0.7473 -0.0054 0.084 Uiso calc R 1 1 . .
    H H22B 0.1296 0.6654 0.0490 0.084 Uiso calc R 1 1 . .
    H H22C 0.1221 0.8583 0.0108 0.084 Uiso calc R 1 1 . .
    N N1 0.31060(14) 0.8602(3) 0.28774(13) 0.0373(6) Uani d . 1 1 . .
    N N2 0.18555(17) 1.1658(4) 0.01731(16) 0.0565(7) Uani d . 1 1 . .
    N N3 0.00999(15) 0.8531(3) 0.12427(16) 0.0481(7) Uani d . 1 1 . .
    H H3A -0.0417 0.8255 0.0849 0.058 Uiso calc R 1 1 . .
    O O1 0.72328(15) 1.1053(4) 0.36103(15) 0.0673(7) Uani d . 1 1 . .
    H H1 0.6973 1.0640 0.3898 0.101 Uiso calc R 1 1 . .
    O O2 0.58003(13) 0.9826(3) 0.37762(12) 0.0537(6) Uani d . 1 1 . .
    Cl Cl1 0.57239(7) 0.81118(15) 0.01424(5) 0.0737(4) Uani d . 1 1 . .
loop_
    _atom_site_aniso_label
    _atom_site_aniso_U_11
    _atom_site_aniso_U_22
    _atom_site_aniso_U_33
    _atom_site_aniso_U_12
    _atom_site_aniso_U_13
    _atom_site_aniso_U_23
    C1 0.0320(16) 0.0497(19) 0.0610(19) 0.0020(13) 0.0186(14) -0.0031(15)
    C2 0.0342(18) 0.072(2) 0.083(2) -0.0061(16) 0.0330(17) -0.0059(19)
    C3 0.047(2) 0.073(2) 0.078(2) 0.0088(18) 0.0412(19) 0.0046(19)
    C4 0.0410(18) 0.061(2) 0.0480(17) 0.0175(15) 0.0186(14) 0.0019(15)
    C5 0.0311(15) 0.0455(17) 0.0471(16) 0.0076(13) 0.0143(13) 0.0030(13)
    C6 0.0244(14) 0.0397(15) 0.0473(16) 0.0027(12) 0.0125(12) 0.0018(12)
    C7 0.0276(14) 0.0419(16) 0.0384(15) 0.0000(12) 0.0121(12) 0.0023(12)
    C8 0.0249(13) 0.0380(15) 0.0340(13) 0.0006(11) 0.0104(11) -0.0015(11)
    C9 0.0284(14) 0.0479(17) 0.0333(14) 0.0022(12) 0.0072(11) 0.0052(12)
    C10 0.0264(13) 0.0334(14) 0.0303(13) -0.0008(11) 0.0084(11) -0.0012(10)
    C11 0.0272(14) 0.0383(14) 0.0295(13) 0.0006(11) 0.0078(11) 0.0003(11)
    C12 0.0287(14) 0.0394(15) 0.0357(14) -0.0006(11) 0.0143(11) 0.0017(11)
    C13 0.0300(15) 0.0510(17) 0.0354(15) -0.0029(13) 0.0119(12) 0.0032(13)
    C14 0.0257(14) 0.0356(14) 0.0356(14) -0.0015(11) 0.0098(11) 0.0032(11)
    C15 0.0326(16) 0.0429(16) 0.0404(15) -0.0040(12) 0.0067(12) 0.0056(12)
    C16 0.0290(15) 0.0383(16) 0.0590(18) 0.0020(12) 0.0164(13) 0.0113(13)
    C17 0.0327(17) 0.054(2) 0.091(3) 0.0040(14) 0.0296(18) 0.0153(18)
    C18 0.057(2) 0.057(2) 0.096(3) 0.0111(17) 0.053(2) 0.0110(19)
    C19 0.067(2) 0.0496(19) 0.066(2) 0.0045(17) 0.0405(18) 0.0023(16)
    C20 0.0400(17) 0.0411(16) 0.0504(17) -0.0008(13) 0.0213(14) 0.0007(13)
    C21 0.0255(13) 0.0325(14) 0.0478(16) 0.0006(11) 0.0134(12) 0.0066(12)
    C22 0.058(2) 0.058(2) 0.0391(16) -0.0120(16) 0.0050(15) -0.0068(14)
    N1 0.0286(12) 0.0456(14) 0.0353(12) -0.0018(10) 0.0102(10) 0.0055(10)
    N2 0.0393(15) 0.074(2) 0.0440(15) -0.0056(13) 0.0042(12) 0.0157(14)
    N3 0.0230(13) 0.0574(16) 0.0514(15) -0.0069(11) 0.0018(11) 0.0063(12)
    O1 0.0365(13) 0.0949(19) 0.0668(15) -0.0177(12) 0.0167(11) -0.0186(14)
    O2 0.0325(11) 0.0819(16) 0.0400(11) -0.0051(10) 0.0074(9) 0.0039(11)
    Cl1 0.0757(7) 0.0959(8) 0.0522(5) 0.0250(5) 0.0283(5) -0.0047(5)
_geom_special_details
;
All e.s.d.'s (except the e.s.d. in the dihedral angle between two l.s. planes)
are estimated using the full covariance matrix. The cell e.s.d.'s are taken
into account individually in the estimation of e.s.d.'s in distances, angles
and torsion angles; correlations between e.s.d.'s in cell parameters are only
used when they are defined by crystal symmetry. An approximate (isotropic)
treatment of cell e.s.d.'s is used for estimating e.s.d.'s involving l.s.
planes.
;
loop_
    _geom_bond_atom_site_label_1
    _geom_bond_atom_site_label_2
    _geom_bond_site_symmetry_2
    _geom_bond_distance
    _geom_bond_publ_flag
    C1 O1 . 1.349(4) ?
    C1 C2 . 1.399(4) ?
    C1 C6 . 1.409(4) ?
    C2 C3 . 1.373(5) ?
    C2 H2 . 0.9300 ?
    C3 C4 . 1.386(5) ?
    C3 H3 . 0.9300 ?
    C4 C5 . 1.370(4) ?
    C4 Cl1 . 1.731(3) ?
    C5 C6 . 1.399(4) ?
    C5 H5 . 0.9300 ?
    C6 C7 . 1.466(4) ?
    C7 O2 . 1.239(3) ?
    C7 C8 . 1.491(4) ?
    C8 C12 . 1.387(4) ?
    C8 C9 . 1.391(4) ?
    C9 N1 . 1.327(3) ?
    C9 H9 . 0.9300 ?
    C10 N1 . 1.351(3) ?
    C10 C11 . 1.405(4) ?
    C10 C14 . 1.458(3) ?
    C11 C12 . 1.396(3) ?
    C11 C13 . 1.441(4) ?
    C12 H12 . 0.9300 ?
    C13 N2 . 1.140(3) ?
    C14 C15 . 1.380(4) ?
    C14 C21 . 1.445(4) ?
    C15 N3 . 1.363(4) ?
    C15 C22 . 1.494(4) ?
    C16 N3 . 1.377(4) ?
    C16 C17 . 1.386(4) ?
    C16 C21 . 1.409(4) ?
    C17 C18 . 1.365(5) ?
    C17 H17 . 0.9300 ?
    C18 C19 . 1.398(5) ?
    C18 H18 . 0.9300 ?
    C19 C20 . 1.372(4) ?
    C19 H19 . 0.9300 ?
    C20 C21 . 1.393(4) ?
    C20 H20 . 0.9300 ?
    C22 H22A . 0.9600 ?
    C22 H22B . 0.9600 ?
    C22 H22C . 0.9600 ?
    N3 H3A . 0.8600 ?
    O1 H1 . 0.8200 ?
loop_
    _geom_angle_atom_site_label_1
    _geom_angle_atom_site_label_2
    _geom_angle_atom_site_label_3
    _geom_angle_site_symmetry_1
    _geom_angle_site_symmetry_3
    _geom_angle
    _geom_angle_publ_flag
    O1 C1 C2 . . 117.2(3) ?
    O1 C1 C6 . . 123.0(3) ?
    C2 C1 C6 . . 119.8(3) ?
    C3 C2 C1 . . 120.0(3) ?
    C3 C2 H2 . . 120.0 ?
    C1 C2 H2 . . 120.0 ?
    C2 C3 C4 . . 120.3(3) ?
    C2 C3 H3 . . 119.9 ?
    C4 C3 H3 . . 119.9 ?
    C5 C4 C3 . . 120.4(3) ?
    C5 C4 Cl1 . . 119.8(3) ?
    C3 C4 Cl1 . . 119.8(2) ?
    C4 C5 C6 . . 120.8(3) ?
    C4 C5 H5 . . 119.6 ?
    C6 C5 H5 . . 119.6 ?
    C5 C6 C1 . . 118.4(3) ?
    C5 C6 C7 . . 122.1(2) ?
    C1 C6 C7 . . 119.5(3) ?
    O2 C7 C6 . . 120.2(2) ?
    O2 C7 C8 . . 117.5(2) ?
    C6 C7 C8 . . 122.2(2) ?
    C12 C8 C9 . . 116.9(2) ?
    C12 C8 C7 . . 124.7(2) ?
    C9 C8 C7 . . 118.0(2) ?
    N1 C9 C8 . . 125.1(2) ?
    N1 C9 H9 . . 117.4 ?
    C8 C9 H9 . . 117.4 ?
    N1 C10 C11 . . 120.6(2) ?
    N1 C10 C14 . . 115.5(2) ?
    C11 C10 C14 . . 123.9(2) ?
    C12 C11 C10 . . 119.8(2) ?
    C12 C11 C13 . . 119.2(2) ?
    C10 C11 C13 . . 120.9(2) ?
    C8 C12 C11 . . 119.1(2) ?
    C8 C12 H12 . . 120.4 ?
    C11 C12 H12 . . 120.4 ?
    N2 C13 C11 . . 179.1(3) ?
    C15 C14 C21 . . 107.2(2) ?
    C15 C14 C10 . . 128.4(2) ?
    C21 C14 C10 . . 124.3(2) ?
    N3 C15 C14 . . 108.5(3) ?
    N3 C15 C22 . . 120.0(3) ?
    C14 C15 C22 . . 131.1(3) ?
    N3 C16 C17 . . 130.5(3) ?
    N3 C16 C21 . . 107.1(2) ?
    C17 C16 C21 . . 122.3(3) ?
    C18 C17 C16 . . 117.4(3) ?
    C18 C17 H17 . . 121.3 ?
    C16 C17 H17 . . 121.3 ?
    C17 C18 C19 . . 121.3(3) ?
    C17 C18 H18 . . 119.3 ?
    C19 C18 H18 . . 119.3 ?
    C20 C19 C18 . . 121.4(3) ?
    C20 C19 H19 . . 119.3 ?
    C18 C19 H19 . . 119.3 ?
    C19 C20 C21 . . 118.7(3) ?
    C19 C20 H20 . . 120.6 ?
    C21 C20 H20 . . 120.6 ?
    C20 C21 C16 . . 118.8(3) ?
    C20 C21 C14 . . 134.7(2) ?
    C16 C21 C14 . . 106.5(2) ?
    C15 C22 H22A . . 109.5 ?
    C15 C22 H22B . . 109.5 ?
    H22A C22 H22B . . 109.5 ?
    C15 C22 H22C . . 109.5 ?
    H22A C22 H22C . . 109.5 ?
    H22B C22 H22C . . 109.5 ?
    C9 N1 C10 . . 118.4(2) ?
    C15 N3 C16 . . 110.7(2) ?
    C15 N3 H3A . . 124.7 ?
    C16 N3 H3A . . 124.7 ?
    C1 O1 H1 . . 109.5 ?
loop_
    _geom_torsion_atom_site_label_1
    _geom_torsion_atom_site_label_2
    _geom_torsion_atom_site_label_3
    _geom_torsion_atom_site_label_4
    _geom_torsion_site_symmetry_1
    _geom_torsion_site_symmetry_2
    _geom_torsion_site_symmetry_3
    _geom_torsion_site_symmetry_4
    _geom_torsion
    _geom_torsion_publ_flag
    O1 C1 C2 C3 . . . . 176.8(3) ?
    C6 C1 C2 C3 . . . . -4.8(5) ?
    C1 C2 C3 C4 . . . . 0.1(5) ?
    C2 C3 C4 C5 . . . . 4.1(5) ?
    C2 C3 C4 Cl1 . . . . -174.8(3) ?
    C3 C4 C5 C6 . . . . -3.6(5) ?
    Cl1 C4 C5 C6 . . . . 175.3(2) ?
    C4 C5 C6 C1 . . . . -1.1(4) ?
    C4 C5 C6 C7 . . . . 179.7(3) ?
    O1 C1 C6 C5 . . . . -176.5(3) ?
    C2 C1 C6 C5 . . . . 5.3(4) ?
    O1 C1 C6 C7 . . . . 2.8(5) ?
    C2 C1 C6 C7 . . . . -175.4(3) ?
    C5 C6 C7 O2 . . . . 160.6(3) ?
    C1 C6 C7 O2 . . . . -18.6(4) ?
    C5 C6 C7 C8 . . . . -21.8(4) ?
    C1 C6 C7 C8 . . . . 158.9(3) ?
    O2 C7 C8 C12 . . . . 144.3(3) ?
    C6 C7 C8 C12 . . . . -33.3(4) ?
    O2 C7 C8 C9 . . . . -28.8(4) ?
    C6 C7 C8 C9 . . . . 153.6(3) ?
    C12 C8 C9 N1 . . . . 2.6(4) ?
    C7 C8 C9 N1 . . . . 176.2(2) ?
    N1 C10 C11 C12 . . . . 2.8(4) ?
    C14 C10 C11 C12 . . . . 179.2(2) ?
    N1 C10 C11 C13 . . . . -172.8(2) ?
    C14 C10 C11 C13 . . . . 3.5(4) ?
    C9 C8 C12 C11 . . . . -2.0(4) ?
    C7 C8 C12 C11 . . . . -175.1(2) ?
    C10 C11 C12 C8 . . . . -0.5(4) ?
    C13 C11 C12 C8 . . . . 175.2(2) ?
    C12 C11 C13 N2 . . . .  5E1(2)
                                  ?
    C10 C11 C13 N2 . . . .  -14E1(2)
                                    ?
    N1 C10 C14 C15 . . . . -135.0(3) ?
    C11 C10 C14 C15 . . . . 48.5(4) ?
    N1 C10 C14 C21 . . . . 42.3(3) ?
    C11 C10 C14 C21 . . . . -134.3(3) ?
    C21 C14 C15 N3 . . . . 2.0(3) ?
    C10 C14 C15 N3 . . . . 179.6(2) ?
    C21 C14 C15 C22 . . . . -170.9(3) ?
    C10 C14 C15 C22 . . . . 6.7(5) ?
    N3 C16 C17 C18 . . . . 176.8(3) ?
    C21 C16 C17 C18 . . . . -0.3(4) ?
    C16 C17 C18 C19 . . . . 1.1(5) ?
    C17 C18 C19 C20 . . . . -1.0(5) ?
    C18 C19 C20 C21 . . . . 0.1(4) ?
    C19 C20 C21 C16 . . . . 0.6(4) ?
    C19 C20 C21 C14 . . . . -177.9(3) ?
    N3 C16 C21 C20 . . . . -178.3(2) ?
    C17 C16 C21 C20 . . . . -0.5(4) ?
    N3 C16 C21 C14 . . . . 0.6(3) ?
    C17 C16 C21 C14 . . . . 178.4(3) ?
    C15 C14 C21 C20 . . . . 177.0(3) ?
    C10 C14 C21 C20 . . . . -0.7(5) ?
    C15 C14 C21 C16 . . . . -1.6(3) ?
    C10 C14 C21 C16 . . . . -179.4(2) ?
    C8 C9 N1 C10 . . . . -0.4(4) ?
    C11 C10 N1 C9 . . . . -2.3(4) ?
    C14 C10 N1 C9 . . . . -179.0(2) ?
    C14 C15 N3 C16 . . . . -1.7(3) ?
    C22 C15 N3 C16 . . . . 172.1(3) ?
    C17 C16 N3 C15 . . . . -176.9(3) ?
    C21 C16 N3 C15 . . . . 0.6(3) ?
loop_
    _geom_hbond_atom_site_label_D
    _geom_hbond_atom_site_label_H
    _geom_hbond_atom_site_label_A
    _geom_hbond_site_symmetry_A
    _geom_hbond_distance_DH
    _geom_hbond_distance_HA
    _geom_hbond_distance_DA
    _geom_hbond_angle_DHA
    O1 H1 O2 . 0.82 1.91 2.596(3) 140
    N3 H3A N2 3_575 0.86 2.27 3.110(4) 164
    C2 H2 Cg3 2_655 0.90 2.93 3.656(4) 136
    C12 H12 Cg4 2_555 0.93 2.99 3.361(4) 106
