# Supplementary material for: Crystal structure of 5-(5-chloro-2-hydroxy­benzo­yl)-2-(2-methyl-1H-indol-3-yl)nicotino­nitrile
Source: Acta Crystallogr E Crystallogr Commun. 2015 Oct 7;71(Pt 11):o822–3. doi: 10.1107/S2056989015018058 (PMC4645016; doi:10.1107/S2056989015018058)
Supplement: Supplementary file 2 [file e-71-0o822-Isup2.hkl]

# 
# h,k,l, Fc-squared, Fo-squared, sigma(Fo-squared) and status flag 
# 
data_I
_shelx_title ' SP3fc in P2(1)/n' 
_shelx_refln_list_code          4 
_shelx_F_calc_maximum      196.44 
_exptl_crystal_F_000       800.00 
_reflns_d_resolution_high  0.8138 
 
loop_ 
 _symmetry_equiv_pos_as_xyz 
 'x, y, z' 
 '-x+1/2, y+1/2, -z+1/2' 
 '-x, -y, -z' 
 'x-1/2, -y-1/2, z-1/2' 
 
_cell_length_a    16.0673 
_cell_length_b     7.4804 
_cell_length_c    17.0159 
_cell_angle_alpha  90.000 
_cell_angle_beta  113.452 
_cell_angle_gamma  90.000 
 
_shelx_F_squared_multiplier     1.000 
 
loop_ 
 _refln_index_h 
 _refln_index_k 
 _refln_index_l 
 _refln_F_squared_calc 
 _refln_F_squared_meas 
 _refln_F_squared_sigma 
 _refln_observed_status 
   2   0   0     3000.56     3195.96    107.07 o 
   4   0   0       38.15       42.85      3.70 o 
   6   0   0     8247.45     9880.43    468.11 o 
   8   0   0      918.29     1203.18     63.94 o 
  10   0   0     1316.23     1528.84     81.51 o 
  12   0   0      278.39      342.86     28.42 o 
  14   0   0       21.19        7.48      8.60 o 
  16   0   0        0.09       13.83     10.84 o 
  18   0   0        4.92        9.35     13.09 o 
   1   1   0     1823.91     1751.49     58.43 o 
   2   1   0     4289.60     4138.39     97.44 o 
   3   1   0     4163.63     4422.32    104.69 o 
   4   1   0    13874.46    14752.58    346.78 o 
   5   1   0      769.96      840.39     25.40 o 
   6   1   0     1087.21     1197.72     35.47 o 
   7   1   0    12076.34    14273.86    476.81 o 
   8   1   0        0.19        1.15      3.14 o 
   9   1   0        1.76       -3.03      3.03 o 
  10   1   0      211.61      268.69     15.99 o 
  11   1   0        0.18       -1.90      4.36 o 
  12   1   0        2.64       -7.48      7.48 o 
  13   1   0       81.60       56.92     10.28 o 
  14   1   0       72.64       83.55     11.36 o 
  15   1   0       28.62        6.46      6.74 o 
  16   1   0      150.78      153.58     29.16 o 
  17   1   0       58.45       53.26     11.49 o 
   0   2   0    38589.96    36080.84   1358.53 o 
   1   2   0     1948.15     1909.80     66.44 o 
   2   2   0      531.37      407.91     20.56 o 
   3   2   0     3290.17     3115.96     73.80 o 
   4   2   0       33.91       35.05      2.50 o 
   5   2   0      311.23      326.71      9.61 o 
   6   2   0      185.54      230.85      9.28 o 
   7   2   0       13.49        4.13      1.96 o 
   8   2   0      250.89      274.84     14.14 o 
   9   2   0      198.64      175.19     11.62 o 
  10   2   0        6.02        9.81      4.62 o 
  11   2   0      119.07      112.85     10.57 o 
  12   2   0       87.95       89.56     10.28 o 
  13   2   0      248.13      215.38     17.18 o 
  14   2   0       31.42       21.14      7.54 o 
  15   2   0       48.33       58.70     16.45 o 
  16   2   0        7.09        2.62      9.35 o 
  17   2   0        2.23       -6.36     10.47 o 
   1   3   0      197.39      237.40     15.60 o 
   2   3   0       36.13       46.51      3.93 o 
   3   3   0      107.82      139.09      9.35 o 
   4   3   0      283.64      386.04     14.92 o 
   5   3   0      597.40      573.18     17.61 o 
   6   3   0     2049.71     1897.82     54.03 o 
   7   3   0      117.40      133.76      5.44 o 
   8   3   0      513.79      511.63     15.03 o 
   9   3   0       81.68       86.29      6.32 o 
  10   3   0        0.04       -1.51      2.66 o 
  11   3   0       27.90       12.92      6.73 o 
  12   3   0      233.05      190.77     14.92 o 
  13   3   0       68.26       65.43     14.21 o 
  14   3   0       10.04       11.59     10.10 o 
  15   3   0       20.13        8.97     10.10 o 
  16   3   0       58.22       53.84     16.45 o 
  17   3   0        0.15      -10.47     10.47 o 
   0   4   0        6.29       -3.37      7.85 o 
   1   4   0      589.38      536.43     26.96 o 
   2   4   0      154.88      124.02     14.04 o 
   3   4   0      491.83      512.23     26.55 o 
   4   4   0      497.10      513.18     15.37 o 
   5   4   0        5.26        7.93      2.34 o 
   6   4   0       69.67       59.78      8.79 o 
   7   4   0       31.25       39.04      4.18 o 
   8   4   0       81.25       80.63      5.89 o 
   9   4   0        4.16        5.05      3.70 o 
  10   4   0        1.23       -4.86      5.61 o 
  11   4   0      430.30      406.04     29.91 o 
  12   4   0       39.20       65.80     13.09 o 
  13   4   0        7.41       12.34      9.35 o 
  14   4   0       30.55       51.97     14.58 o 
  15   4   0       20.69        9.35      9.72 o 
  16   4   0        0.86       -8.23      8.23 o 
   1   5   0      309.39      315.77     22.32 o 
   2   5   0      378.34      447.04     26.98 o 
   3   5   0       46.39       57.95      5.98 o 
   4   5   0       76.93      117.03      9.72 o 
   5   5   0       23.92       29.85      5.05 o 
   6   5   0      151.20      182.46      9.89 o 
   7   5   0       72.70       78.89      9.72 o 
   8   5   0       23.35       20.56      6.36 o 
   9   5   0       46.86       72.53     11.22 o 
  10   5   0       11.86       10.47      7.48 o 
  11   5   0       11.89       -1.50      6.73 o 
  12   5   0      127.98      102.45     16.08 o 
  13   5   0        4.14        9.72      8.23 o 
  14   5   0      105.39       95.72     18.32 o 
  15   5   0        0.01       -7.48      9.72 o 
   0   6   0       73.34       87.12     25.80 o 
   1   6   0       75.32       56.86     14.14 o 
   2   6   0       35.21       37.67     11.04 o 
   3   6   0      282.96      283.41     16.83 o 
   4   6   0      182.51      177.22     12.71 o 
   5   6   0       27.20       40.38      5.23 o 
   6   6   0       15.17        9.72      4.11 o 
   7   6   0       11.06       10.47      4.86 o 
   8   6   0      209.03      224.33     18.32 o 
   9   6   0       50.52       53.09     10.10 o 
  10   6   0      413.49      382.86     28.42 o 
  11   6   0       66.59       51.22     11.96 o 
  12   6   0       19.43        8.60      8.60 o 
  13   6   0       25.39       13.46      9.72 o 
   3   7   0       59.80       66.93     28.79 o 
   5   7   0        4.79       -0.37      2.99 o 
   6   7   0       13.85       10.84      4.86 o 
   7   7   0        0.36        2.62      4.86 o 
   8   7   0      198.15      199.28     17.57 o 
   9   7   0       27.55       25.80      8.97 o 
  10   7   0       36.58       26.55      8.97 o 
  11   7   0        1.61       -6.36      6.36 o 
   5   8   0        2.47       -0.37      2.99 o 
   6   8   0       15.58       16.08      5.23 o 
   7   8   0       10.09       10.84      5.98 o 
   8   8   0        0.71       -3.74      5.61 o 
 -17   0   1       24.93       22.81     12.71 o 
 -15   0   1      228.32      244.52     27.67 o 
 -13   0   1      140.02      149.56     20.56 o 
 -11   0   1      237.32      261.72     23.18 o 
  -9   0   1      944.38      828.54     47.48 o 
  -7   0   1      243.74      450.16     27.67 o 
  -5   0   1      173.67      212.78     10.04 o 
  -3   0   1       67.16       95.56      5.15 o 
  -1   0   1     1452.97     1692.99     56.84 o 
   1   0   1     2439.68     2476.56     82.88 o 
   3   0   1     1368.41     1328.25     46.27 o 
   5   0   1     9515.66     9855.47    610.56 o 
   7   0   1      776.14      786.67     44.12 o 
   9   0   1        0.28       14.21      5.98 o 
  11   0   1        8.05       -2.24      6.73 o 
  13   0   1       68.29       49.73     12.71 o 
  15   0   1      251.85      243.78     27.29 o 
  17   0   1       56.39       18.32     12.71 o 
 -18   1   1       19.72        5.61     12.34 o 
 -17   1   1        3.07        3.90      8.97 o 
 -16   1   1       36.54       32.93     10.47 o 
 -15   1   1      141.46      151.61     27.11 o 
 -14   1   1      367.95      341.13     21.15 o 
 -13   1   1       25.37       21.49      6.65 o 
 -12   1   1       33.78       22.63      6.33 o 
 -11   1   1      318.10      291.05     17.05 o 
 -10   1   1       30.38       33.58      6.06 o 
  -9   1   1       72.05       46.72      6.33 o 
  -8   1   1      117.54       80.71      7.24 o 
  -7   1   1     1304.82     1521.36     54.86 o 
  -6   1   1        1.81       -1.01      1.54 o 
  -5   1   1     2658.83     2498.17     69.87 o 
  -4   1   1       44.83       54.35      5.72 o 
  -3   1   1      447.27      374.95      9.95 o 
  -2   1   1     6985.69     6391.51    122.19 o 
  -1   1   1     5059.66     4481.54    194.98 o 
   0   1   1     3056.79     3075.69    108.26 o 
   1   1   1     1365.61     1210.92     33.31 o 
   2   1   1    13378.67    13212.30    252.54 o 
   3   1   1      105.70      142.13      5.73 o 
   4   1   1       84.67      108.41      4.53 o 
   5   1   1       24.65        4.90      1.92 o 
   6   1   1       52.14       21.20      3.24 o 
   7   1   1      144.42      228.71     22.62 o 
   8   1   1      126.70       90.21      7.80 o 
   9   1   1     1172.29     1159.55     44.68 o 
  10   1   1       48.20       37.26      6.92 o 
  11   1   1       47.90       37.30      7.27 o 
  12   1   1        0.23       -4.40      4.40 o 
  13   1   1      321.16      272.89     33.46 o 
  14   1   1      490.46      439.30     25.10 o 
  15   1   1        5.41        8.54      6.81 o 
  16   1   1       14.66        5.52      7.53 o 
  17   1   1       29.35       28.42     13.83 o 
 -18   2   1        5.68       -4.49     11.22 o 
 -17   2   1        3.07       16.08     14.58 o 
 -16   2   1       16.22       34.40     13.09 o 
 -15   2   1        0.73        5.39      6.71 o 
 -14   2   1      354.92      341.80     24.86 o 
 -13   2   1        0.13       -4.62      4.62 o 
 -12   2   1       33.87       42.83      9.35 o 
 -11   2   1      131.25      108.19     13.27 o 
 -10   2   1      108.29      125.86     12.15 o 
  -9   2   1       26.23       11.92      4.04 o 
  -8   2   1      244.34      260.90     21.12 o 
  -7   2   1     1772.80     1753.81     50.80 o 
  -6   2   1       14.73       12.41      3.45 o 
  -5   2   1     2116.45     2130.11     51.64 o 
  -4   2   1     5543.67     5684.25    155.06 o 
  -3   2   1     1182.62     1303.90     31.26 o 
  -2   2   1      966.95      998.06     33.84 o 
  -1   2   1      445.33      425.08     22.59 o 
   0   2   1    18401.58    18706.73    548.73 o 
   1   2   1      164.18      215.36     11.22 o 
   2   2   1    24957.94    23233.20    628.96 o 
   3   2   1     1277.81     1446.56     40.58 o 
   4   2   1     1023.01     1073.18     32.38 o 
   5   2   1      120.63      151.06      6.83 o 
   6   2   1        8.11        2.32      1.63 o 
   7   2   1        1.47       -0.31      2.00 o 
   8   2   1      381.15      320.08     13.02 o 
   9   2   1     1595.35     1654.15     49.57 o 
  10   2   1        4.96        5.85      3.28 o 
  11   2   1       23.95       12.14      4.25 o 
  12   2   1      110.25      110.21      9.54 o 
  13   2   1      486.84      423.41     23.92 o 
  14   2   1       22.80        8.75      6.74 o 
  15   2   1        1.65        2.24      9.72 o 
  16   2   1       70.26       74.40     17.20 o 
  17   2   1        3.31        4.86     11.96 o 
 -17   3   1       51.49       40.38     14.96 o 
 -16   3   1       13.35       26.55     13.46 o 
 -15   3   1       90.97       86.74     17.57 o 
 -14   3   1       54.59       66.55     15.33 o 
 -13   3   1        0.65        6.73      7.85 o 
 -12   3   1      276.69      313.10     23.93 o 
 -11   3   1       19.32       12.54      3.73 o 
 -10   3   1      368.82      329.94     16.44 o 
  -9   3   1       76.08       84.42      6.07 o 
  -8   3   1      158.94      128.28      5.95 o 
  -7   3   1       82.74       84.40      7.00 o 
  -6   3   1      310.37      300.86     10.84 o 
  -5   3   1     1185.36     1037.18     29.91 o 
  -4   3   1       20.69       25.44      2.87 o 
  -3   3   1      335.30      323.57     12.56 o 
  -2   3   1      357.34      325.62     17.95 o 
  -1   3   1     1290.23     1305.67     46.04 o 
   0   3   1     7641.67     7706.98    219.39 o 
   1   3   1      161.04      176.99     14.19 o 
   2   3   1     8185.55     8216.99    386.23 o 
   3   3   1       33.26       38.18      2.40 o 
   4   3   1      457.38      411.80     11.14 o 
   5   3   1     1338.56     1544.44     44.17 o 
   6   3   1      576.45      515.39     21.28 o 
   7   3   1     1780.18     1895.76     47.08 o 
   8   3   1      412.67      403.58     14.46 o 
   9   3   1      208.40      204.67     11.93 o 
  10   3   1      133.02      125.38      8.28 o 
  11   3   1      227.30      193.68     14.94 o 
  12   3   1      947.70      984.08     58.70 o 
  13   3   1        3.67        1.12      7.85 o 
  14   3   1       35.28       24.30     11.59 o 
  15   3   1        2.76       -8.97      8.97 o 
  16   3   1        4.36        3.37     10.10 o 
 -16   4   1       23.74       30.29     13.83 o 
 -15   4   1        5.35        0.00      9.35 o 
 -14   4   1        4.45       25.42     11.22 o 
 -13   4   1      596.19      570.93     40.38 o 
 -12   4   1      152.08      140.96     17.95 o 
 -11   4   1        0.10        7.48      7.10 o 
 -10   4   1      632.88      695.06     41.88 o 
  -9   4   1       10.11        8.97      3.83 o 
  -8   4   1       81.59       76.72      5.51 o 
  -7   4   1      109.88       96.38      7.61 o 
  -6   4   1        4.79        1.36      2.24 o 
  -5   4   1     1076.39     1129.22     43.93 o 
  -4   4   1      792.80      775.69     27.46 o 
  -3   4   1      160.67      115.28     25.61 o 
  -2   4   1     2276.89     2276.17     76.12 o 
  -1   4   1      831.85      884.48     37.32 o 
   0   4   1      999.01     1180.57     45.60 o 
   1   4   1       60.56       88.10     12.22 o 
   2   4   1      799.07      867.05     42.62 o 
   3   4   1      386.16      347.72     19.82 o 
   4   4   1     1355.26     1257.79     35.75 o 
   5   4   1      544.39      497.45     19.82 o 
   6   4   1       94.96       92.11      7.35 o 
   7   4   1      104.41      119.96      6.75 o 
   8   4   1      173.80      162.68      8.60 o 
   9   4   1      305.22      321.17     23.93 o 
  10   4   1       39.75       43.75     10.10 o 
  11   4   1        6.54        7.10      7.85 o 
  12   4   1       18.36       29.16     10.47 o 
  13   4   1      309.87      285.65     29.54 o 
  14   4   1      150.83      120.02     19.07 o 
  15   4   1        0.06       -8.60      8.60 o 
 -15   5   1        4.00       -2.24     10.10 o 
 -14   5   1        4.81        5.23      8.60 o 
 -13   5   1      165.21      180.22     22.06 o 
 -12   5   1        5.44        4.11      8.23 o 
 -11   5   1       18.65        5.23      7.10 o 
 -10   5   1       43.30       46.36      9.72 o 
  -9   5   1      291.90      273.31     20.94 o 
  -8   5   1      236.45      277.43     19.82 o 
  -7   5   1       81.23       93.85     10.47 o 
  -6   5   1       63.92       61.41      5.64 o 
  -5   5   1       78.32      115.21      6.65 o 
  -4   5   1       91.46       87.86      7.85 o 
  -3   5   1      717.86      670.83     23.93 o 
  -2   5   1        3.08       -0.22      5.56 o 
  -1   5   1       62.88       62.49     13.83 o 
   0   5   1        3.77       -0.58      6.55 o 
   1   5   1       82.33       85.58     13.40 o 
   2   5   1       77.86       83.75      6.36 o 
   3   5   1      322.60      366.04     20.56 o 
   4   5   1      103.72      123.24      9.04 o 
   5   5   1      258.50      194.96      9.85 o 
   6   5   1        6.79       10.84      3.17 o 
   7   5   1       70.56       69.17      9.72 o 
   8   5   1      119.23      115.16     13.46 o 
   9   5   1        0.11       -2.62      4.49 o 
  10   5   1      374.70      385.85     28.42 o 
  11   5   1        0.02        4.49      6.73 o 
  12   5   1       85.77       61.69     13.09 o 
  13   5   1       54.98       56.83     14.21 o 
  14   5   1        1.57        2.24      9.35 o 
 -14   6   1       35.32       24.68     11.59 o 
 -13   6   1      148.75      134.97     19.44 o 
 -12   6   1        0.15       -1.87      7.10 o 
 -11   6   1       73.19       68.80     13.09 o 
 -10   6   1       47.51       51.22     10.84 o 
  -9   6   1       83.28       73.28     11.22 o 
  -8   6   1       18.94       20.56      5.98 o 
  -7   6   1       47.14       44.12      7.10 o 
  -6   6   1      115.87      103.94      9.72 o 
  -5   6   1        1.28        7.85      2.99 o 
  -4   6   1        0.05        0.75      2.99 o 
  -3   6   1       79.31       87.09      5.27 o 
  -2   6   1       69.41       51.99     24.86 o 
  -1   6   1        0.03        0.37      6.61 o 
   0   6   1        0.34       -6.38      6.38 o 
   1   6   1       60.07       39.16     13.83 o 
   2   6   1      185.35      207.88     12.34 o 
   3   6   1        3.20        5.23      3.37 o 
   4   6   1       38.53       59.97      4.91 o 
   5   6   1        2.82       -3.50      5.42 o 
   6   6   1       46.49       42.25      7.10 o 
   7   6   1        2.34        2.62      4.49 o 
   8   6   1        1.12        0.75      5.23 o 
   9   6   1        2.92        0.37      5.98 o 
  10   6   1      116.83      134.60     16.83 o 
  11   6   1        4.77        1.12      7.10 o 
  12   6   1       35.27       35.15     12.34 o 
  13   6   1        1.31       -2.24      8.23 o 
 -12   7   1       35.82       39.63     12.71 o 
 -11   7   1        0.31       -6.73      6.73 o 
 -10   7   1        4.15        2.99      6.36 o 
  -9   7   1       37.78       32.15      8.97 o 
  -8   7   1       25.75       29.16      7.48 o 
  -7   7   1       39.91       35.52      7.10 o 
  -6   7   1       74.07       96.46      9.72 o 
  -5   7   1       22.22       31.03      4.86 o 
   2   7   1        1.84        2.24      3.37 o 
   3   7   1      107.12      123.76     40.75 o 
   5   7   1       21.56       18.69      4.49 o 
   6   7   1       13.19       18.69      5.61 o 
   7   7   1        1.31        0.37      5.23 o 
   8   7   1        9.18        6.73      5.98 o 
   9   7   1      147.34      156.29     17.20 o 
  10   7   1       93.84       96.09     14.96 o 
  11   7   1       11.88        6.36      8.97 o 
  -9   8   1        3.79        9.72      6.73 o 
  -8   8   1        4.93        5.98      6.73 o 
  -7   8   1        1.10        2.62      4.49 o 
  -6   8   1        3.49       -2.99      3.74 o 
  -5   8   1       44.97       84.50      8.23 o 
   5   8   1        0.46        1.50      3.74 o 
   6   8   1        9.52        5.98      5.23 o 
   7   8   1       30.32       34.02      7.85 o 
   8   8   1       27.82       21.69      8.23 o 
 -18   0   2        8.65        5.61     11.22 o 
 -16   0   2        0.84        5.98     10.10 o 
 -14   0   2      758.48      820.32     53.09 o 
 -12   0   2     1546.63     1953.20    103.57 o 
 -10   0   2        0.24        4.86      5.98 o 
  -8   0   2      108.58      174.23     15.70 o 
  -6   0   2      609.89      545.54     37.39 o 
  -4   0   2      226.73      264.59     11.50 o 
  -2   0   2     1533.02     1443.47     40.15 o 
   0   0   2    30597.19    27811.09    924.27 o 
   2   0   2       40.37       48.98      3.97 o 
   4   0   2     2071.99     1924.09     66.76 o 
   6   0   2      610.43      765.35     42.25 o 
   8   0   2     1136.83     1245.06     66.55 o 
  10   0   2       73.40       68.80     12.34 o 
  12   0   2        2.90        4.86      7.48 o 
  14   0   2      187.21      158.53     21.31 o 
  16   0   2        7.26       -5.98      9.72 o 
 -18   1   2        1.00       -9.35      9.35 o 
 -17   1   2       95.38      103.56     14.01 o 
 -16   1   2       21.41       37.31      9.47 o 
 -15   1   2       59.49       56.78     10.42 o 
 -14   1   2       30.40       10.10      6.87 o 
 -13   1   2        0.02       -4.89      4.89 o 
 -12   1   2      206.58      213.30     15.95 o 
 -11   1   2       51.17       57.43      9.91 o 
 -10   1   2      528.22      759.74     31.73 o 
  -9   1   2      324.49      416.79     19.70 o 
  -8   1   2     1406.86     1798.29     65.43 o 
  -7   1   2     3671.44     4650.65    145.36 o 
  -6   1   2      548.98      599.58     19.14 o 
  -5   1   2     3805.34     4085.48    122.02 o 
  -4   1   2     3166.17     3298.26     78.66 o 
  -3   1   2     8010.05     7632.19    160.42 o 
  -2   1   2      427.65      321.27      8.79 o 
  -1   1   2     1970.14     1938.71     39.04 o 
   0   1   2     5064.55     4792.42    127.31 o 
   1   1   2      275.39      266.95      5.90 o 
   2   1   2     7636.92     7329.00    141.04 o 
   3   1   2      361.60      412.21     10.23 o 
   4   1   2     3328.90     3363.83     80.90 o 
   5   1   2      444.12      418.23     12.48 o 
   6   1   2       44.98      105.61     15.52 o 
   7   1   2     2011.11     2526.42    100.58 o 
   8   1   2      257.25      303.96     15.99 o 
   9   1   2        9.48       20.87      5.41 o 
  10   1   2      117.62      129.35     11.36 o 
  11   1   2        0.41       -3.24      4.21 o 
  12   1   2        4.52       -2.12      4.62 o 
  13   1   2      152.66      133.29     13.48 o 
  14   1   2       36.56       41.96      8.85 o 
  15   1   2      181.12      187.33     17.04 o 
  16   1   2        0.07       -5.34      8.04 o 
  17   1   2       71.20       61.69     19.44 o 
 -18   2   2        1.50        1.87     12.71 o 
 -17   2   2        6.22       -6.36      9.35 o 
 -16   2   2       60.55       32.90     13.09 o 
 -15   2   2       29.99       24.51      8.17 o 
 -14   2   2        1.80       -2.99      5.55 o 
 -13   2   2       40.04       29.56     11.40 o 
 -12   2   2        0.76        4.50      4.74 o 
 -11   2   2      271.89      331.31     17.97 o 
 -10   2   2       91.35       86.49      8.85 o 
  -9   2   2      413.47      389.15     18.50 o 
  -8   2   2     1517.58     1664.99     49.42 o 
  -7   2   2      524.42      549.83     20.58 o 
  -6   2   2     1230.74     1250.52     36.48 o 
  -5   2   2       18.74       26.51      2.79 o 
  -4   2   2      297.65      231.58      6.64 o 
  -3   2   2       35.97       16.50      1.16 o 
  -2   2   2    11692.85    11770.23    515.05 o 
  -1   2   2    19034.54    19462.93    461.80 o 
   0   2   2    38301.14    36728.00   1722.14 o 
   1   2   2     4105.69     3859.92    105.05 o 
   2   2   2      764.78      903.24     22.24 o 
   3   2   2      815.88      734.02     15.10 o 
   4   2   2     1208.63     1161.16     29.11 o 
   5   2   2      280.41      246.50      9.64 o 
   6   2   2      651.85      674.60     18.74 o 
   7   2   2      375.63      368.42     13.87 o 
   8   2   2       14.13       19.22      3.71 o 
   9   2   2      109.75       99.48     11.55 o 
  10   2   2       22.99       11.89      4.09 o 
  11   2   2      693.54      686.72     24.93 o 
  12   2   2        1.52        1.96      4.30 o 
  13   2   2      102.54       82.56     10.83 o 
  14   2   2      123.22       93.29     14.96 o 
  15   2   2        6.46        2.24     10.10 o 
  16   2   2        4.33       -4.86     10.47 o 
 -17   3   2        4.59       -3.37      9.72 o 
 -16   3   2       30.71       13.46     11.22 o 
 -15   3   2      112.36       68.05     16.08 o 
 -14   3   2        7.17       -4.11      8.23 o 
 -13   3   2        2.20        3.37      6.73 o 
 -12   3   2        2.21       -2.08      5.23 o 
 -11   3   2       40.45       44.79      5.27 o 
 -10   3   2       16.01       10.26      3.33 o 
  -9   3   2      263.85      232.10      9.92 o 
  -8   3   2       22.14       29.35      3.06 o 
  -7   3   2      853.81      838.41     31.99 o 
  -6   3   2       74.71      117.86      5.80 o 
  -5   3   2      261.01      224.13      7.84 o 
  -4   3   2      936.50      739.07     21.72 o 
  -3   3   2     1353.34     1269.17     43.62 o 
  -2   3   2      398.29      430.76     22.29 o 
  -1   3   2      477.32      407.27     20.39 o 
   0   3   2      488.12      419.62     20.90 o 
   1   3   2     1081.73     1093.26     53.09 o 
   2   3   2      783.33      794.64     22.51 o 
   3   3   2       10.74       32.68      3.14 o 
   4   3   2      324.96      225.17      7.17 o 
   5   3   2     1247.81     1190.66     34.96 o 
   6   3   2      437.63      483.66     16.89 o 
   7   3   2      483.75      516.93     15.12 o 
   8   3   2        4.82       -0.39      2.35 o 
   9   3   2        0.45        3.90      2.86 o 
  10   3   2       32.53       31.03      6.47 o 
  11   3   2       38.47       40.65      7.92 o 
  12   3   2        4.14       11.22      9.35 o 
  13   3   2      131.11      148.81     20.94 o 
  14   3   2        5.32       10.84     10.10 o 
  15   3   2       71.77       35.52     13.09 o 
  16   3   2        1.74      -10.47     10.47 o 
 -16   4   2        8.41        0.00     10.10 o 
 -15   4   2       15.80        7.48      9.35 o 
 -14   4   2      116.36      110.30     17.57 o 
 -13   4   2        0.98        6.73      7.85 o 
 -12   4   2       12.91       29.91     10.10 o 
 -11   4   2       10.00       -3.74      5.23 o 
 -10   4   2        1.57        1.50      5.61 o 
  -9   4   2       95.75       89.36      7.58 o 
  -8   4   2        3.13        3.60      3.14 o 
  -7   4   2      331.97      358.08     21.69 o 
  -6   4   2       27.18       27.32      3.77 o 
  -5   4   2      344.06      301.09     14.02 o 
  -4   4   2      259.65      321.64     10.46 o 
  -3   4   2     1178.36     1086.34     37.54 o 
  -2   4   2     2368.52     2557.81     83.75 o 
  -1   4   2       21.46       43.75     14.21 o 
   0   4   2        2.64       -0.61      4.94 o 
   1   4   2      182.57      234.43     12.71 o 
   2   4   2     2976.24     3010.19    143.95 o 
   3   4   2      770.09      772.20     22.50 o 
   4   4   2      608.07      490.13     15.60 o 
   5   4   2        3.91        9.85      2.37 o 
   6   4   2        4.98        0.24      1.67 o 
   7   4   2      210.08      230.69      9.83 o 
   8   4   2       72.73       69.01      6.87 o 
   9   4   2      687.85      661.04     40.75 o 
  10   4   2       36.84       45.24     10.84 o 
  11   4   2        0.76       -5.61      6.36 o 
  12   4   2       43.89       34.40     11.22 o 
  13   4   2       46.11       35.89     13.09 o 
  14   4   2       27.38       34.77     13.09 o 
  15   4   2        6.34        7.85     10.84 o 
 -15   5   2      236.85      245.27     28.04 o 
 -14   5   2       43.86       20.56     11.22 o 
 -13   5   2      307.14      335.38     29.16 o 
 -12   5   2       50.23       45.99     11.59 o 
 -11   5   2      130.24      121.89     16.08 o 
 -10   5   2        6.94        3.37      6.36 o 
  -9   5   2       56.81       39.63      8.60 o 
  -8   5   2      268.62      248.26     18.32 o 
  -7   5   2      117.64      125.27     12.34 o 
  -6   5   2      327.10      293.46     13.19 o 
  -5   5   2       51.17       40.97      3.86 o 
  -4   5   2        0.32       -1.55      1.79 o 
  -3   5   2      267.41      271.43     10.70 o 
  -2   5   2       30.92       34.66     11.41 o 
  -1   5   2       26.77       17.95     10.47 o 
   0   5   2      208.03      196.97     19.11 o 
   1   5   2      198.98      215.52     19.25 o 
   2   5   2     1069.15     1099.99     54.59 o 
   3   5   2      480.32      552.59     20.43 o 
   4   5   2      238.06      263.16      9.55 o 
   5   5   2       11.44        9.52      2.50 o 
   6   5   2      249.93      225.46     16.83 o 
   7   5   2      235.26      256.49     19.44 o 
   8   5   2       13.63       12.71      6.36 o 
   9   5   2      172.72      167.50     17.95 o 
  10   5   2       50.27       23.18      8.97 o 
  11   5   2       26.15       16.45      8.97 o 
  12   5   2       89.31       75.90     14.58 o 
  13   5   2       64.37       83.75     15.70 o 
  14   5   2       57.00       45.61     14.21 o 
 -14   6   2        5.81        5.98      9.72 o 
 -13   6   2      116.57      125.63     18.32 o 
 -12   6   2      119.90      136.10     17.95 o 
 -11   6   2      548.86      595.61     38.88 o 
 -10   6   2      119.91      159.65     17.57 o 
  -9   6   2        7.28        1.87      5.61 o 
  -8   6   2        9.32        8.60      5.23 o 
  -7   6   2       89.34       85.25      9.72 o 
  -6   6   2        0.86        1.50      3.37 o 
  -5   6   2        1.22       -0.64      2.14 o 
  -4   6   2        0.00       -2.19      3.55 o 
  -3   6   2        3.97       -1.70      1.70 o 
  -2   6   2      114.68      130.29     22.25 o 
  -1   6   2       15.46       22.86     12.34 o 
   0   6   2      294.20      323.88     28.93 o 
   1   6   2        4.25        6.19      7.17 o 
   2   6   2      415.21      451.29     24.68 o 
   3   6   2        3.35       11.22      3.74 o 
   4   6   2       87.80      100.98      6.33 o 
   5   6   2       99.01      125.63     11.22 o 
   6   6   2       48.33       61.32      8.60 o 
   7   6   2      148.11      158.53     15.33 o 
   8   6   2        3.83        0.37      5.23 o 
   9   6   2        0.10       -5.98      5.98 o 
  10   6   2       28.67       26.92     10.47 o 
  11   6   2        0.95        1.50      8.23 o 
  12   6   2        2.05        4.49      8.23 o 
 -12   7   2      125.88      139.09     19.07 o 
 -11   7   2       38.37       26.92      9.72 o 
 -10   7   2       83.26       91.23     13.46 o 
  -9   7   2        6.18       18.32      7.10 o 
  -8   7   2       33.59       35.15      7.85 o 
  -7   7   2        0.06       -1.12      4.11 o 
  -6   7   2      127.38      143.57     11.96 o 
  -5   7   2       27.50       26.92      4.49 o 
  -4   7   2        3.16       28.04     35.52 o 
  -3   7   2        6.63       -0.37      3.74 o 
   1   7   2      198.61      220.22     13.46 o 
   2   7   2       50.15       31.78     20.94 o 
   4   7   2        0.01       -0.37      2.99 o 
   5   7   2       11.49       19.44      5.23 o 
   6   7   2       37.72       38.51      7.48 o 
   7   7   2        6.10        0.37      5.23 o 
   8   7   2       20.77       16.08      7.85 o 
   9   7   2       19.30        9.72      8.23 o 
  10   7   2       10.23       10.47      8.97 o 
  -9   8   2        3.85        1.12      6.36 o 
  -8   8   2       25.81       40.38      8.60 o 
  -7   8   2       25.16       25.80      6.73 o 
  -6   8   2        1.53        0.37      4.11 o 
  -5   8   2       59.87       59.45      6.73 o 
   4   8   2       13.00        9.35      4.11 o 
   5   8   2        3.03        5.98      4.86 o 
   6   8   2        7.91        2.24      5.23 o 
   7   8   2      138.32      128.99     14.96 o 
 -19   0   3       14.19       11.96     12.71 o 
 -17   0   3       12.22       -2.62     10.47 o 
 -15   0   3      389.05      333.88     31.03 o 
 -13   0   3        1.80       -5.61      5.61 o 
 -11   0   3        2.19       -4.49      4.49 o 
  -9   0   3     1183.92     1138.50     61.69 o 
  -7   0   3     1630.70     1383.39     71.04 o 
  -5   0   3     1488.55     1905.26     65.96 o 
  -3   0   3     6132.20     6108.91    166.72 o 
  -1   0   3     2035.31     1993.10     47.86 o 
   1   0   3      918.46      822.94     20.84 o 
   3   0   3      954.00      936.14     27.77 o 
   5   0   3       23.23        4.86      4.11 o 
   7   0   3      345.01      236.67     19.07 o 
   9   0   3      282.96      284.53     23.18 o 
  11   0   3      168.08      176.48     21.31 o 
  13   0   3      596.59      630.38     44.12 o 
  15   0   3        7.38       -1.12      8.97 o 
 -18   1   3        0.22       -5.27      7.72 o 
 -17   1   3       34.09       64.63     11.49 o 
 -16   1   3        1.14       -7.34      8.79 o 
 -15   1   3      137.87      117.61     12.95 o 
 -14   1   3       37.77       42.18      8.52 o 
 -13   1   3       55.80       63.40      9.78 o 
 -12   1   3       64.33       80.81     13.09 o 
 -11   1   3       42.69       14.18      5.68 o 
 -10   1   3       48.77       37.90      5.80 o 
  -9   1   3       46.87       91.41      8.32 o 
  -8   1   3     3417.51     4161.93    142.77 o 
  -7   1   3      373.93      327.59     12.53 o 
  -6   1   3      356.68      400.99     22.07 o 
  -5   1   3      570.76      517.35     14.34 o 
  -4   1   3      310.45      314.04     12.04 o 
  -3   1   3      484.03      443.35     10.09 o 
  -2   1   3     6774.04     6878.84    133.06 o 
  -1   1   3       58.06       63.52      1.94 o 
   0   1   3      895.65      834.25     15.56 o 
   1   1   3        0.25       -0.81      0.81 o 
   2   1   3      262.36      243.96      6.05 o 
   3   1   3      183.16      134.34      5.42 o 
   4   1   3     1397.27     1439.42     36.17 o 
   5   1   3      269.62      201.61      8.99 o 
   6   1   3      811.56      807.27     25.76 o 
   7   1   3      378.96      378.63     14.75 o 
   8   1   3        2.34        2.47      3.29 o 
   9   1   3       35.36       18.11      4.27 o 
  10   1   3       45.68       30.91      5.76 o 
  11   1   3      606.99      575.72     22.73 o 
  12   1   3      283.13      262.38     14.96 o 
  13   1   3       10.36        9.05      5.52 o 
  14   1   3        0.89       -1.93      6.06 o 
  15   1   3       11.73       19.96      8.30 o 
  16   1   3       21.94       12.34     11.59 o 
 -18   2   3        3.69        5.23     12.34 o 
 -17   2   3       22.18       11.59     11.96 o 
 -16   2   3        0.45       -1.50      8.60 o 
 -15   2   3      313.03      232.80     24.49 o 
 -14   2   3      174.44      166.32     14.80 o 
 -13   2   3      143.23      164.43     16.64 o 
 -12   2   3     1084.64     1198.22     47.58 o 
 -11   2   3        1.44       -0.19      3.83 o 
 -10   2   3      675.59      721.32     30.01 o 
  -9   2   3      257.36      316.72     15.99 o 
  -8   2   3       32.54       30.32      3.94 o 
  -7   2   3       10.70        4.49      2.14 o 
  -6   2   3      363.08      368.85     12.66 o 
  -5   2   3      105.85      152.54      6.40 o 
  -4   2   3     3772.74     3848.95    114.41 o 
  -3   2   3     1090.91     1081.83     23.50 o 
  -2   2   3     7290.29     7570.47    205.72 o 
  -1   2   3     1717.70     1686.86     49.86 o 
   0   2   3     2168.92     2384.74     65.55 o 
   1   2   3     2081.10     1970.21     47.30 o 
   2   2   3      449.15      550.68     12.66 o 
   3   2   3       11.16       21.40      1.90 o 
   4   2   3      287.15      263.91      8.65 o 
   5   2   3       38.21       34.54      3.12 o 
   6   2   3      216.42      184.56      8.75 o 
   7   2   3      398.59      413.42     15.38 o 
   8   2   3        0.10       -2.48      3.29 o 
   9   2   3      202.69      217.82     11.29 o 
  10   2   3       19.11       10.48      4.32 o 
  11   2   3       11.69       12.73      5.11 o 
  12   2   3       29.71       28.24      9.35 o 
  13   2   3        6.05       13.96      6.74 o 
  14   2   3       43.80       45.99     13.83 o 
  15   2   3       70.41       81.51     17.20 o 
  16   2   3        5.88        5.61     12.34 o 
 -18   3   3        2.95       -1.87     12.34 o 
 -17   3   3        4.59       -4.86     10.10 o 
 -16   3   3        3.14       22.43     11.59 o 
 -15   3   3      452.80      542.51     41.13 o 
 -14   3   3        8.23       19.44      9.72 o 
 -13   3   3      578.49      593.89     39.07 o 
 -12   3   3        2.19       -2.62      4.76 o 
 -11   3   3       22.57       24.29      5.68 o 
 -10   3   3      434.99      410.84     19.54 o 
  -9   3   3       67.45       80.71      6.53 o 
  -8   3   3     1458.61     1450.63     36.62 o 
  -7   3   3      108.44      111.46     10.74 o 
  -6   3   3      377.73      362.65     12.21 o 
  -5   3   3        0.20        2.77      1.43 o 
  -4   3   3      613.07      643.20     19.27 o 
  -3   3   3        2.62       -1.04      1.04 o 
  -2   3   3      690.05      743.36     41.88 o 
  -1   3   3     1225.39     1189.83     72.35 o 
   0   3   3      633.00      592.49     16.83 o 
   1   3   3       16.75       42.00      3.23 o 
   2   3   3     4759.43     5007.56    137.00 o 
   3   3   3      589.81      642.09     16.86 o 
   4   3   3        0.87       -0.88      1.44 o 
   5   3   3       35.92       41.16      5.15 o 
   6   3   3      706.99      654.54     18.02 o 
   7   3   3      172.53      175.80      8.36 o 
   8   3   3      104.00      104.65      7.21 o 
   9   3   3      761.24      747.68     28.71 o 
  10   3   3      175.18      183.20     14.41 o 
  11   3   3       39.26       40.38     11.22 o 
  12   3   3      486.78      439.32     34.40 o 
  13   3   3       59.64       77.77     16.45 o 
  14   3   3       55.67       49.35     14.21 o 
  15   3   3        0.52        5.23      9.35 o 
 -17   4   3      167.22      154.42     23.56 o 
 -16   4   3       73.01       81.13     17.20 o 
 -15   4   3       20.31       18.69     10.84 o 
 -14   4   3        5.08       -5.23      7.85 o 
 -13   4   3      175.60      128.99     17.95 o 
 -12   4   3       51.83       51.97     11.59 o 
 -11   4   3      370.59      378.38     28.04 o 
 -10   4   3        0.74        4.49      5.23 o 
  -9   4   3      586.87      620.46     20.66 o 
  -8   4   3      210.90      202.77      8.53 o 
  -7   4   3       25.95       39.12      4.86 o 
  -6   4   3      513.55      498.83     27.67 o 
  -5   4   3       20.14       17.02      2.45 o 
  -4   4   3      202.28      189.64      7.08 o 
  -3   4   3      553.54      677.77     36.45 o 
  -2   4   3        2.28       -1.87      1.87 o 
  -1   4   3     2123.71     2295.96     76.33 o 
   0   4   3     2092.07     2199.60    105.06 o 
   1   4   3      416.80      409.41     22.43 o 
   2   4   3     2918.51     2967.79     81.74 o 
   3   4   3      630.71      734.85     22.08 o 
   4   4   3      763.89      710.28     21.94 o 
   5   4   3      342.79      404.08     14.30 o 
   6   4   3      295.46      299.27     11.47 o 
   7   4   3       36.81       42.65      4.95 o 
   8   4   3        0.18        2.24      4.86 o 
   9   4   3      746.52      781.06     46.74 o 
  10   4   3      164.64      171.24     20.19 o 
  11   4   3       10.03        8.23      8.23 o 
  12   4   3       21.12       44.12     12.71 o 
  13   4   3        8.78       -2.99      8.23 o 
  14   4   3        1.99       -1.87      8.97 o 
 -16   5   3      110.34       87.49     18.32 o 
 -15   5   3        0.50       -5.61      8.97 o 
 -14   5   3       34.11       31.78     11.96 o 
 -13   5   3       16.79       11.96      8.97 o 
 -12   5   3      361.99      332.01     27.67 o 
 -11   5   3       66.70       77.77     12.71 o 
 -10   5   3      823.69      844.24     48.61 o 
  -9   5   3        1.90        5.23      5.61 o 
  -8   5   3       27.76       32.15      7.10 o 
  -7   5   3       16.09       14.20      3.56 o 
  -6   5   3      114.48      116.44      7.48 o 
  -5   5   3        0.53        3.81      1.88 o 
  -4   5   3        1.37       -2.12      2.12 o 
  -3   5   3        0.62       -1.50      2.62 o 
  -2   5   3     1334.61     1384.43     66.35 o 
  -1   5   3      331.32      409.82     37.02 o 
   0   5   3     1427.95     1481.35     71.41 o 
   1   5   3       68.10       65.43      6.73 o 
   2   5   3      697.90      710.70     20.70 o 
   3   5   3      406.85      385.56     12.71 o 
   4   5   3      139.46      129.14      6.53 o 
   5   5   3      190.26      210.02     11.10 o 
   6   5   3        0.10        0.00      4.49 o 
   7   5   3       79.29       68.42     10.84 o 
   8   5   3      141.52      164.89     17.57 o 
   9   5   3      331.90      307.71     24.68 o 
  10   5   3       46.80       52.72     11.59 o 
  11   5   3       12.45       17.95      9.35 o 
  12   5   3      153.43      130.86     19.07 o 
  13   5   3       25.85       16.83     10.47 o 
 -14   6   3       12.74       19.07     11.22 o 
 -13   6   3        6.81        9.72      8.97 o 
 -12   6   3       35.62       53.84     12.34 o 
 -11   6   3        1.46       10.84      7.85 o 
 -10   6   3       30.71       26.55      8.60 o 
  -9   6   3       32.29       37.76      8.23 o 
  -8   6   3        5.33        2.62      4.49 o 
  -7   6   3       30.58       33.28      6.36 o 
  -6   6   3       15.20       12.71      4.11 o 
  -5   6   3      242.50      241.83     11.68 o 
  -4   6   3       96.96      126.85      9.72 o 
  -3   6   3       40.26       39.66      3.83 o 
  -2   6   3      884.06     1030.36     59.45 o 
  -1   6   3       15.47      153.30     29.54 o 
   0   6   3        4.42        4.86      2.24 o 
   1   6   3       36.61       32.15      5.23 o 
   2   6   3        0.99        2.62      3.37 o 
   3   6   3      466.65      479.52     18.24 o 
   4   6   3      202.95      213.33     10.95 o 
   5   6   3      298.02      283.04     19.07 o 
   6   6   3      152.20      148.06     14.96 o 
   7   6   3      221.76      214.24     18.69 o 
   8   6   3       30.54       36.64      9.35 o 
   9   6   3        4.83       -1.12      6.73 o 
  10   6   3        4.60       13.46      7.85 o 
  11   6   3       30.91       31.78     11.59 o 
  12   6   3        0.22       -7.85      7.85 o 
 -12   7   3      142.81      154.04     19.82 o 
 -11   7   3       47.60       63.19     12.71 o 
 -10   7   3       54.00       64.68     11.59 o 
  -9   7   3       99.03       91.98     12.71 o 
  -8   7   3        0.11       -4.49      4.86 o 
  -7   7   3       16.27       21.31      5.98 o 
  -6   7   3        1.57       -0.75      3.74 o 
  -5   7   3      169.32      165.26     11.96 o 
  -4   7   3       70.52       63.19      8.60 o 
  -3   7   3      322.04      328.65     19.44 o 
   0   7   3       43.61       34.40      5.23 o 
   2   7   3      107.00      124.88     39.26 o 
   3   7   3        6.19       12.71      4.11 o 
   4   7   3        0.09       -2.62      3.74 o 
   5   7   3      114.02      148.43     13.83 o 
   6   7   3       17.82       13.09      6.73 o 
   7   7   3        0.35        1.12      5.98 o 
   8   7   3       20.61       17.57      8.23 o 
   9   7   3       14.37       12.34      8.60 o 
  10   7   3       14.70        1.87      7.85 o 
  -9   8   3        0.50        3.37      6.73 o 
  -8   8   3        3.60       -4.49      5.23 o 
  -7   8   3       83.30       72.91      9.72 o 
  -6   8   3        7.54       14.58      4.86 o 
  -5   8   3        0.55       -3.37      3.37 o 
  -3   8   3        7.73        3.37      4.49 o 
   3   8   3       50.28       45.61      6.36 o 
   4   8   3       92.04       88.99     10.10 o 
   5   8   3        6.49        7.48      5.23 o 
   6   8   3        8.18        7.85      6.36 o 
   7   8   3       18.95       26.92      8.60 o 
 -18   0   4       15.76       30.66     14.21 o 
 -16   0   4       17.43       13.83     10.47 o 
 -14   0   4      981.58      848.36     54.21 o 
 -12   0   4      280.28      275.93     24.30 o 
 -10   0   4      292.65      376.51     26.92 o 
  -8   0   4     4496.32     6178.17    296.50 o 
  -6   0   4      274.47      280.79     18.69 o 
  -4   0   4      558.02      557.65     21.28 o 
  -2   0   4     2529.61     2307.34     55.48 o 
   0   0   4      428.73      429.30     13.82 o 
   2   0   4      304.91      289.13     10.49 o 
   4   0   4      224.26      203.65     11.36 o 
   6   0   4       13.92       10.08      4.04 o 
   8   0   4       76.49       77.77     11.22 o 
  10   0   4      770.13      726.47     45.61 o 
  12   0   4        9.10       13.09     10.10 o 
  14   0   4      343.63      356.36     29.16 o 
  16   0   4      180.99      315.19     35.89 o 
 -19   1   4        1.47       -8.60     12.71 o 
 -18   1   4        0.03        1.67      7.77 o 
 -17   1   4        3.93        2.87      7.01 o 
 -16   1   4        5.84        4.96      7.18 o 
 -15   1   4       37.44       34.13      8.71 o 
 -14   1   4       20.14       16.58      7.12 o 
 -13   1   4      922.11      962.73     41.11 o 
 -12   1   4      518.25      677.23     30.93 o 
 -11   1   4      850.55     1011.32     40.71 o 
 -10   1   4      488.36      681.79     28.95 o 
  -9   1   4       94.83      103.40     12.15 o 
  -8   1   4      143.44      137.16     22.06 o 
  -7   1   4      187.34      171.72      8.13 o 
  -6   1   4      535.50      553.85     17.91 o 
  -5   1   4       47.08       41.53      3.40 o 
  -4   1   4     6297.12     6349.89    145.68 o 
  -3   1   4     1327.54     1403.33     26.04 o 
  -2   1   4      567.94      616.31     11.25 o 
  -1   1   4      426.14      473.60      8.90 o 
   0   1   4      452.31      393.55      9.54 o 
   1   1   4       37.62       31.20      1.81 o 
   2   1   4     1129.49     1022.44     21.32 o 
   3   1   4      363.61      359.98      9.80 o 
   4   1   4        1.07       -1.55      1.55 o 
   5   1   4      101.38      122.49      7.33 o 
   6   1   4      387.14      382.48     14.82 o 
   7   1   4        0.84       -2.03      2.47 o 
   8   1   4      380.43      422.90     16.83 o 
   9   1   4      632.25      596.79     22.23 o 
  10   1   4      206.27      178.83     11.78 o 
  11   1   4        4.95        4.17      4.45 o 
  12   1   4      208.09      181.27     12.88 o 
  13   1   4       92.20       86.71     11.55 o 
  14   1   4        0.63        8.47      6.65 o 
  15   1   4        0.97        2.54     13.46 o 
  16   1   4        0.05      -10.47     10.47 o 
 -18   2   4        3.75       -5.61     11.96 o 
 -17   2   4        1.39       -5.61      9.35 o 
 -16   2   4       83.23       63.40     12.37 o 
 -15   2   4      847.03      846.41     83.56 o 
 -14   2   4      881.57     1005.37     42.82 o 
 -13   2   4       68.56       61.06     10.28 o 
 -12   2   4       95.40       79.17      9.38 o 
 -11   2   4       37.37       43.04      6.97 o 
 -10   2   4        7.11       25.45      5.41 o 
  -9   2   4      279.03      279.62     14.80 o 
  -8   2   4     1423.48     1385.72     41.16 o 
  -7   2   4      302.38      317.24     11.73 o 
  -6   2   4      322.64      268.70     10.07 o 
  -5   2   4      211.85      152.56      6.15 o 
  -4   2   4       26.41       22.20      2.51 o 
  -3   2   4     2179.20     2209.00     47.57 o 
  -2   2   4       74.33      100.69      3.09 o 
  -1   2   4     2111.97     2354.75     45.81 o 
   0   2   4     3279.36     3102.36     60.29 o 
   1   2   4      892.07      970.79     22.96 o 
   2   2   4        0.34       11.96      1.53 o 
   3   2   4       85.72       98.54      4.95 o 
   4   2   4     1208.00     1201.66     27.55 o 
   5   2   4      337.34      348.00     11.25 o 
   6   2   4      337.50      326.49     12.94 o 
   7   2   4       70.17       59.01      5.59 o 
   8   2   4      265.61      240.58     15.03 o 
   9   2   4       38.64       44.85      5.74 o 
  10   2   4      464.49      489.09     19.77 o 
  11   2   4        2.80        3.79      5.27 o 
  12   2   4       34.65       28.83      7.92 o 
  13   2   4        0.11       -6.36      6.36 o 
  14   2   4       65.20       47.48     15.33 o 
  15   2   4       27.99       43.37     14.96 o 
 -18   3   4       35.46       45.99     16.45 o 
 -17   3   4        1.26        5.61     10.47 o 
 -16   3   4        0.04       14.58     10.84 o 
 -15   3   4      627.23      751.52     50.48 o 
 -14   3   4       97.35       78.52     14.21 o 
 -13   3   4        0.03       -4.49      4.49 o 
 -12   3   4      262.40      260.60     16.22 o 
 -11   3   4       71.40       83.03     14.77 o 
 -10   3   4        0.58       -3.14      3.14 o 
  -9   3   4      166.44      157.27      8.61 o 
  -8   3   4       49.58       47.91      4.46 o 
  -7   3   4      364.70      256.05     14.20 o 
  -6   3   4      713.49      632.14     19.56 o 
  -5   3   4      168.79      112.92      4.62 o 
  -4   3   4      245.62      171.40      6.90 o 
  -3   3   4       90.94       82.21      4.17 o 
  -2   3   4     1929.82     1995.26     47.95 o 
  -1   3   4        0.80        6.99      1.43 o 
   0   3   4      703.16      793.50     23.10 o 
   1   3   4     1667.65     1649.73     46.41 o 
   2   3   4      327.11      296.84      8.76 o 
   3   3   4      129.70      119.48      5.07 o 
   4   3   4     1473.23     1327.95     39.21 o 
   5   3   4       35.87       37.84      6.44 o 
   6   3   4       90.58       89.77      5.87 o 
   7   3   4      120.34      133.25      7.81 o 
   8   3   4        2.34       -0.24      2.76 o 
   9   3   4        1.14       -4.28      4.36 o 
  10   3   4      729.89      725.53     32.39 o 
  11   3   4      443.85      444.56     34.02 o 
  12   3   4       48.24       45.24     12.34 o 
  13   3   4       86.30      120.02     20.19 o 
  14   3   4       14.14        5.98     10.47 o 
  15   3   4        0.66        5.61     11.59 o 
 -17   4   4       49.07       54.59     15.33 o 
 -16   4   4        1.44       11.22     10.10 o 
 -15   4   4      223.95      201.15     25.80 o 
 -14   4   4       30.96       22.81      9.35 o 
 -13   4   4        6.57       -4.86      7.10 o 
 -12   4   4       67.99       56.83     12.34 o 
 -11   4   4      487.46      514.85     34.02 o 
 -10   4   4       33.54       30.88      6.01 o 
  -9   4   4       36.84       34.70      4.15 o 
  -8   4   4      575.70      623.17     19.76 o 
  -7   4   4        5.45        8.45      3.03 o 
  -6   4   4      139.90      142.54      8.18 o 
  -5   4   4      200.23      205.80      8.24 o 
  -4   4   4       76.69       33.01      2.98 o 
  -3   4   4      977.40      880.37     25.47 o 
  -2   4   4     2771.84     2720.31     96.65 o 
  -1   4   4     1906.25     2061.93     56.99 o 
   0   4   4       11.88       13.26      5.42 o 
   1   4   4     1024.04      936.26     27.12 o 
   2   4   4      238.38      316.56     10.92 o 
   3   4   4      509.34      496.80     16.26 o 
   4   4   4        3.59        2.82      2.40 o 
   5   4   4      275.17      274.35      9.28 o 
   6   4   4       63.88       62.81      5.43 o 
   7   4   4       89.15      100.20     28.04 o 
   8   4   4        7.46        2.24      6.36 o 
   9   4   4      204.69      252.38     22.43 o 
  10   4   4        0.01        2.24      7.10 o 
  11   4   4       14.00        3.37      7.48 o 
  12   4   4       18.63       25.05     11.22 o 
  13   4   4        1.04        7.48      9.72 o 
  14   4   4        2.06        3.37      9.35 o 
 -16   5   4        4.62        1.87     10.84 o 
 -15   5   4      109.03      129.74     20.56 o 
 -14   5   4        2.11        1.87      7.48 o 
 -13   5   4       64.13       53.47     12.71 o 
 -12   5   4      684.37      680.85     43.75 o 
 -11   5   4        1.35        0.37      6.36 o 
 -10   5   4       46.05       41.13      9.72 o 
  -9   5   4      225.49      238.54     19.07 o 
  -8   5   4       47.62       44.87      8.23 o 
  -7   5   4       71.32       73.96      6.81 o 
  -6   5   4      125.86      177.66     13.27 o 
  -5   5   4        6.07        6.44      2.66 o 
  -4   5   4       25.27       22.08      2.62 o 
  -3   5   4      292.70      311.12     10.28 o 
  -2   5   4       45.56       39.67      3.55 o 
  -1   5   4      821.38      802.82     22.95 o 
   0   5   4        1.07       -2.06      2.06 o 
   1   5   4      615.77      620.37     18.55 o 
   2   5   4      237.54      231.44      8.74 o 
   3   5   4        7.51        5.50      2.08 o 
   4   5   4        3.08       -2.07      2.08 o 
   5   5   4      730.88      753.02     41.88 o 
   6   5   4       47.13       45.99      9.35 o 
   7   5   4       10.07        0.00      5.61 o 
   8   5   4        6.06       -4.49      6.36 o 
   9   5   4       26.31       20.94      8.97 o 
  10   5   4        0.56        0.75      7.10 o 
  11   5   4       59.74       59.82     13.09 o 
  12   5   4       28.62       41.50     11.96 o 
  13   5   4       44.47       33.65     13.09 o 
 -14   6   4        1.96       -4.11      7.85 o 
 -13   6   4        3.66       14.21      8.97 o 
 -12   6   4        1.08       -1.12      7.48 o 
 -11   6   4       79.30      115.91     16.08 o 
 -10   6   4        1.66       -0.37      5.98 o 
  -9   6   4       26.13       14.96      6.36 o 
  -8   6   4        8.63        8.97      4.86 o 
  -7   6   4      133.15      149.56     13.46 o 
  -6   6   4        6.22        1.50      3.74 o 
  -5   6   4       54.35       46.45      5.11 o 
  -4   6   4       14.21        8.98      2.40 o 
  -3   6   4       17.99        8.60      2.06 o 
  -2   6   4       40.37       34.46      3.14 o 
  -1   6   4       26.45       25.29      2.50 o 
   0   6   4      253.14      250.12      8.38 o 
   1   6   4       98.10       79.84      4.42 o 
   2   6   4      331.05      331.00     13.75 o 
   3   6   4       68.01       84.76      6.74 o 
   4   6   4       65.49       46.36      7.48 o 
   5   6   4       10.39        0.00      4.86 o 
   6   6   4        3.93       -3.74      4.86 o 
   7   6   4        0.05        6.36      5.98 o 
   8   6   4      157.96      167.88     18.69 o 
   9   6   4        8.98        7.85      7.48 o 
  10   6   4        0.04        4.86      7.10 o 
  11   6   4      136.97      115.16     17.95 o 
 -12   7   4       12.14       -2.62      7.48 o 
 -11   7   4       80.48       76.65     13.83 o 
 -10   7   4       33.69       32.53      9.35 o 
  -9   7   4       21.16       32.53      8.60 o 
  -8   7   4       48.05       39.63      7.85 o 
  -7   7   4       34.83       53.09      8.60 o 
  -6   7   4       53.58       32.90      6.36 o 
  -5   7   4       26.02       22.02      4.13 o 
  -4   7   4       28.76       32.21      4.21 o 
  -3   7   4        2.68        1.74      2.34 o 
  -2   7   4       10.94        9.72      4.11 o 
  -1   7   4       27.75       10.84      4.49 o 
   1   7   4      338.37      314.82     18.32 o 
   2   7   4       71.61       76.65      8.23 o 
   3   7   4        2.37        7.10      4.86 o 
   4   7   4      270.51      316.31     21.31 o 
   5   7   4      138.35      130.11     13.83 o 
   6   7   4       39.18       51.22      9.72 o 
   7   7   4      115.80      123.01     15.33 o 
   8   7   4        0.00       -2.99      5.98 o 
   9   7   4       68.56       83.75     14.21 o 
  -9   8   4        0.49       -6.36      6.36 o 
  -8   8   4       13.24       14.21      6.73 o 
  -7   8   4        0.60        8.23      5.23 o 
  -6   8   4       21.65       35.15      7.10 o 
  -5   8   4       35.00       29.91      5.98 o 
  -4   8   4        1.62        0.56      4.67 o 
  -3   8   4       26.24       21.07      3.83 o 
  -2   8   4        6.61        8.89      5.23 o 
   0   8   4      392.21      456.89     25.05 o 
   2   8   4        2.72        2.24      4.11 o 
   3   8   4       22.55       23.93      5.98 o 
   4   8   4        0.04       -4.11      4.11 o 
   5   8   4        9.43       16.08      6.73 o 
   6   8   4       34.22       46.36     10.10 o 
  -2   9   4        4.52        4.54      3.56 o 
  -1   9   4       19.34       22.94      4.47 o 
 -19   0   5      223.24      248.64     33.28 o 
 -17   0   5        0.86       -0.37     10.47 o 
 -15   0   5     1001.17      951.92     60.20 o 
 -13   0   5     4404.53     4784.30    236.67 o 
 -11   0   5      247.14      231.81     20.56 o 
  -9   0   5     1062.82     1375.17     72.53 o 
  -7   0   5     1356.96     1246.55     64.68 o 
  -5   0   5     2632.40     2743.59     76.78 o 
  -3   0   5     6593.91     6443.56    159.85 o 
  -1   0   5       26.89       39.70      4.26 o 
   1   0   5      590.59      458.17     13.08 o 
   3   0   5      333.80      377.88     16.91 o 
   5   0   5      269.84      248.31     22.06 o 
   7   0   5      831.07      701.29     30.00 o 
   9   0   5      162.86      183.53     24.49 o 
  11   0   5      127.72      118.26     15.14 o 
  13   0   5      485.64      501.87     28.13 o 
  15   0   5       20.02       28.42     14.21 o 
 -19   1   5        0.20        3.74     12.34 o 
 -18   1   5        5.44       18.32     13.46 o 
 -17   1   5       96.04       84.25     19.82 o 
 -16   1   5      208.13      206.67     17.84 o 
 -15   1   5       54.28       61.42     10.57 o 
 -14   1   5      136.70      137.61     13.48 o 
 -13   1   5      188.60      167.81     19.63 o 
 -12   1   5     1023.25     1177.76     47.32 o 
 -11   1   5      134.32       84.35      8.99 o 
 -10   1   5       21.63       24.74      5.27 o 
  -9   1   5     2680.94     3093.90    108.00 o 
  -8   1   5      636.31      813.72     31.86 o 
  -7   1   5      976.22      923.24     36.08 o 
  -6   1   5     6615.52     7035.52    192.98 o 
  -5   1   5      586.16      625.59     15.35 o 
  -4   1   5      918.62     1006.80     23.04 o 
  -3   1   5     3996.39     3788.80     63.96 o 
  -2   1   5      856.22      786.42     14.29 o 
  -1   1   5      205.82      212.21      4.88 o 
   0   1   5      686.04      692.55     14.90 o 
   1   1   5      820.37      735.79     15.90 o 
   2   1   5       27.48       23.55      2.15 o 
   3   1   5     1252.54     1207.67     25.59 o 
   4   1   5       68.98      112.18      6.10 o 
   5   1   5      797.90      733.60     24.10 o 
   6   1   5       40.72       27.79      4.31 o 
   7   1   5        2.09        0.60      2.93 o 
   8   1   5      200.02      191.83     11.54 o 
   9   1   5      849.63      875.60     32.07 o 
  10   1   5      312.15      293.33     15.33 o 
  11   1   5        0.88       -2.19      4.17 o 
  12   1   5       25.01       16.65      6.66 o 
  13   1   5       80.48       84.22     11.48 o 
  14   1   5       21.31        6.76      6.27 o 
  15   1   5        3.44        5.23      7.93 o 
 -19   2   5      120.34      128.24     23.93 o 
 -18   2   5       22.29       14.96     14.21 o 
 -17   2   5       69.16       88.99     18.69 o 
 -16   2   5       98.90      116.51     13.86 o 
 -15   2   5       37.32       46.13      9.24 o 
 -14   2   5       31.10       30.83      7.92 o 
 -13   2   5      295.62      363.80     28.04 o 
 -12   2   5      161.34      145.25     12.42 o 
 -11   2   5      141.60      140.26     12.90 o 
 -10   2   5      267.88      279.32     15.46 o 
  -9   2   5      869.91      886.34     34.77 o 
  -8   2   5       91.24       92.67      6.39 o 
  -7   2   5       33.06       40.41      3.84 o 
  -6   2   5     1005.98     1119.61     33.24 o 
  -5   2   5      564.42      640.60     17.33 o 
  -4   2   5      364.36      339.31      9.89 o 
  -3   2   5     1216.37     1317.40     32.81 o 
  -2   2   5     1515.68     1455.45     35.85 o 
  -1   2   5       33.91       14.13      2.16 o 
   0   2   5        5.45        0.50      0.91 o 
   1   2   5     1358.94     1553.79     34.51 o 
   2   2   5      677.22      607.66     14.77 o 
   3   2   5       77.63      101.37      4.62 o 
   4   2   5       45.83       29.59      4.55 o 
   5   2   5      606.45      630.92     20.93 o 
   6   2   5       94.58       68.04     10.66 o 
   7   2   5       40.25       29.27      4.52 o 
   8   2   5       11.83       12.23      4.00 o 
   9   2   5      335.35      346.02     15.76 o 
  10   2   5      195.75      188.62     12.44 o 
  11   2   5       60.14       67.11     10.10 o 
  12   2   5      119.17       95.50     12.56 o 
  13   2   5        4.86        4.11      9.35 o 
  14   2   5        0.48       -1.87      9.72 o 
  15   2   5       21.19       10.84     13.09 o 
 -18   3   5        1.35       -8.60     10.10 o 
 -17   3   5       33.37       25.80     13.09 o 
 -16   3   5      119.53      146.19     21.31 o 
 -15   3   5        6.73       -3.74      8.23 o 
 -14   3   5       23.57       30.29     10.10 o 
 -13   3   5      262.03      257.27     18.22 o 
 -12   3   5      236.07      233.36     17.39 o 
 -11   3   5       41.76       35.60      6.21 o 
 -10   3   5     2431.70     2606.56     91.87 o 
  -9   3   5     2254.64     2199.08     63.68 o 
  -8   3   5      349.90      336.99     12.66 o 
  -7   3   5       26.58       16.82      3.97 o 
  -6   3   5      316.96      333.53     10.30 o 
  -5   3   5     1370.57     1524.94     37.75 o 
  -4   3   5      673.32      690.27     21.15 o 
  -3   3   5      873.17      874.39     22.34 o 
  -2   3   5      357.99      337.60     11.39 o 
  -1   3   5      152.26      206.54      6.76 o 
   0   3   5        0.72        6.34      1.83 o 
   1   3   5      560.02      516.83     13.95 o 
   2   3   5        8.72        1.31      1.52 o 
   3   3   5      140.16      132.95      5.22 o 
   4   3   5       67.77       59.33      3.40 o 
   5   3   5       62.44       68.23      4.05 o 
   6   3   5      108.78      133.27      7.59 o 
   7   3   5        5.75        8.68      6.06 o 
   8   3   5      451.22      432.91     21.41 o 
   9   3   5      194.60      168.20     13.45 o 
  10   3   5        0.88       -1.12      6.73 o 
  11   3   5       68.15       61.32     13.83 o 
  12   3   5       27.13       19.82     10.47 o 
  13   3   5       79.26       57.95     14.58 o 
  14   3   5        4.69        2.24     10.10 o 
 -17   4   5       27.22       29.54     13.46 o 
 -16   4   5       33.81       39.63     13.83 o 
 -15   4   5        6.68        6.36      8.97 o 
 -14   4   5      198.27      171.24     21.31 o 
 -13   4   5      268.96      204.52     21.69 o 
 -12   4   5      636.59      620.28     40.01 o 
 -11   4   5       43.47       35.89      9.72 o 
 -10   4   5        0.95       -4.49      4.49 o 
  -9   4   5        0.13       -0.23      1.99 o 
  -8   4   5       17.94       15.10      2.62 o 
  -7   4   5       49.30       40.55      6.54 o 
  -6   4   5       17.15       10.38      2.67 o 
  -5   4   5        2.89       -1.81      1.81 o 
  -4   4   5      348.40      340.77     11.86 o 
  -3   4   5     1052.83     1084.97     27.29 o 
  -2   4   5       67.58       71.93      6.54 o 
  -1   4   5     1140.39     1272.21     31.59 o 
   0   4   5       43.08       51.10      5.26 o 
   1   4   5       80.51       74.89      4.72 o 
   2   4   5       11.92       19.45      2.87 o 
   3   4   5       13.47       10.70      2.94 o 
   4   4   5      194.22      172.81      6.77 o 
   5   4   5        2.26        3.72      2.81 o 
   6   4   5        3.01        3.93      3.70 o 
   7   4   5       69.38       53.47     10.47 o 
   8   4   5      233.56      205.27     20.19 o 
   9   4   5        4.98       13.46      7.85 o 
  10   4   5        1.47       -0.75      7.48 o 
  11   4   5       11.60       14.58      9.72 o 
  12   4   5        0.01       -0.37      8.60 o 
  13   4   5        0.09        1.50      9.72 o 
 -16   5   5        1.55        0.00     10.84 o 
 -15   5   5       20.59        5.61      9.72 o 
 -14   5   5        0.30       -0.37      7.48 o 
 -13   5   5      246.89      262.47     26.92 o 
 -12   5   5        1.03       -2.62      7.85 o 
 -11   5   5       14.44        5.23      7.10 o 
 -10   5   5      268.96      256.49     21.69 o 
  -9   5   5       35.71       26.17      7.10 o 
  -8   5   5      225.47      216.11     17.20 o 
  -7   5   5        0.94       -3.16      3.37 o 
  -6   5   5      249.77      231.14      9.74 o 
  -5   5   5       46.18       33.94      3.55 o 
  -4   5   5      129.23      145.79      7.13 o 
  -3   5   5      109.38      117.63      7.61 o 
  -2   5   5      240.54      247.35      7.80 o 
  -1   5   5      100.58       93.68      5.50 o 
   0   5   5      127.77      142.34      6.37 o 
   1   5   5      604.19      626.43     19.41 o 
   2   5   5       15.38       19.24      2.95 o 
   3   5   5       29.68       38.17      4.15 o 
   4   5   5      490.27      442.69     27.67 o 
   5   5   5      135.37      100.95     12.34 o 
   6   5   5      826.73      807.98     46.36 o 
   7   5   5        0.17       -2.99      5.23 o 
   8   5   5        2.17       -1.50      5.98 o 
   9   5   5       24.84       35.15     10.84 o 
  10   5   5      187.90      185.08     21.31 o 
  11   5   5       60.50       47.11     12.71 o 
  12   5   5        1.38       -1.87      8.97 o 
 -14   6   5        0.86        2.24      8.60 o 
 -13   6   5        8.01       -2.62      7.85 o 
 -12   6   5        1.00       -6.73      6.73 o 
 -11   6   5       47.29       48.23     10.47 o 
 -10   6   5       79.74       79.26     12.71 o 
  -9   6   5        3.18       -4.49      4.49 o 
  -8   6   5       22.33       27.29      7.10 o 
  -7   6   5       51.55       40.75      7.48 o 
  -6   6   5      187.53      189.77     11.18 o 
  -5   6   5       61.77       74.22      6.44 o 
  -4   6   5      342.11      368.97     12.94 o 
  -3   6   5      234.24      224.78      7.56 o 
  -2   6   5       92.96      100.47      4.66 o 
  -1   6   5      975.59      981.09     28.78 o 
   0   6   5      297.12      309.48     13.64 o 
   1   6   5       20.92       14.66      3.56 o 
   2   6   5      269.24      327.53     20.94 o 
   3   6   5       50.72       44.49      7.48 o 
   4   6   5        0.09       -4.11      4.11 o 
   5   6   5      233.43      221.34     18.69 o 
   6   6   5      198.23      210.50     19.07 o 
   7   6   5      351.39      302.48     24.68 o 
   8   6   5       13.92       13.83      8.23 o 
   9   6   5        1.28       -1.50      7.10 o 
  10   6   5       10.31       22.81     10.10 o 
  11   6   5       11.92       13.46      9.72 o 
 -12   7   5       68.48       56.46     13.46 o 
 -11   7   5       19.97       16.08      8.60 o 
 -10   7   5       26.31       20.94      8.60 o 
  -9   7   5        3.91        7.10      6.36 o 
  -8   7   5        0.65        7.48      5.61 o 
  -7   7   5        0.00       -2.62      4.49 o 
  -6   7   5        7.41       13.83      5.23 o 
  -5   7   5       21.84       25.59      5.05 o 
  -4   7   5       21.17       28.28      5.98 o 
  -3   7   5        0.02        0.59      3.03 o 
  -2   7   5       55.58       57.25      5.41 o 
  -1   7   5        2.15       -4.11      4.11 o 
   0   7   5      195.67      177.60     13.83 o 
   1   7   5      554.85      591.12     32.53 o 
   2   7   5       34.35       26.17      6.36 o 
   3   7   5       69.89       81.88     10.47 o 
   4   7   5       33.55       41.88      8.60 o 
   5   7   5       53.93       44.49      9.35 o 
   6   7   5       10.17        6.36      7.10 o 
   7   7   5       37.91       41.13     10.47 o 
   8   7   5        5.31        0.37      7.48 o 
   9   7   5       13.70       22.43     10.10 o 
  -9   8   5        0.62       -5.98      5.98 o 
  -8   8   5       19.90       24.30      7.48 o 
  -7   8   5        0.15        0.75      5.23 o 
  -6   8   5        0.57       -3.74      3.74 o 
  -5   8   5        0.18       -4.42      5.23 o 
  -4   8   5        1.70        0.84      3.23 o 
  -3   8   5       19.15       13.73      3.94 o 
  -2   8   5        0.08       -3.17      3.17 o 
  -1   8   5        6.81        1.35      4.30 o 
   0   8   5        4.06        5.23      4.86 o 
   1   8   5       34.39       33.28      6.73 o 
   2   8   5       15.13       22.06      5.98 o 
   3   8   5       19.17       16.45      5.98 o 
   4   8   5       59.81       73.66     10.84 o 
   5   8   5       18.80       13.09      7.48 o 
 -18   0   6        0.38        6.36     11.59 o 
 -16   0   6      251.29      253.12     28.04 o 
 -14   0   6     2533.81     2973.55    152.92 o 
 -12   0   6       70.21       68.05     13.46 o 
 -10   0   6      280.34      355.94     25.42 o 
  -8   0   6     5640.08     6153.11    295.00 o 
  -6   0   6     2644.21     3169.84    154.04 o 
  -4   0   6       50.38       78.98      4.48 o 
  -2   0   6     6048.07     5700.78    135.44 o 
   0   0   6     3882.50     3782.83    105.13 o 
   2   0   6     1790.40     2124.92     74.69 o 
   4   0   6      119.93       96.48     15.33 o 
   6   0   6       33.95       46.59      7.00 o 
   8   0   6       23.43       22.28      6.86 o 
  10   0   6      336.47      388.46     22.60 o 
  12   0   6       73.68       79.74     11.36 o 
  14   0   6        7.82       -1.50      9.35 o 
 -19   1   6       10.68       16.83     14.21 o 
 -18   1   6       98.13      124.74     26.55 o 
 -17   1   6        0.00       -0.49      6.47 o 
 -16   1   6       14.58       22.72      8.32 o 
 -15   1   6      342.82      374.45     23.13 o 
 -14   1   6       17.07       16.85      7.12 o 
 -13   1   6      806.81      910.61     39.13 o 
 -12   1   6     1002.46     1216.33     48.51 o 
 -11   1   6      713.75      757.84     32.25 o 
 -10   1   6       94.98      124.93     14.39 o 
  -9   1   6       69.83       60.64      8.41 o 
  -8   1   6      166.22      212.74     17.20 o 
  -7   1   6     3944.90     3987.27    136.42 o 
  -6   1   6     2671.48     2746.49     62.88 o 
  -5   1   6      108.54      106.97      4.69 o 
  -4   1   6     3829.64     3593.82     77.35 o 
  -3   1   6       40.33       37.71      3.12 o 
  -2   1   6       32.71       22.44      2.48 o 
  -1   1   6       36.92       31.35      2.25 o 
   0   1   6      281.01      287.85      7.50 o 
   1   1   6      305.12      321.15      8.31 o 
   2   1   6     1240.08     1174.56     27.29 o 
   3   1   6       32.79       53.89      4.00 o 
   4   1   6      307.41      301.99     11.02 o 
   5   1   6      538.05      591.19     18.08 o 
   6   1   6        5.38        8.94      2.97 o 
   7   1   6       94.68       99.16      7.10 o 
   8   1   6        0.09        2.00      3.36 o 
   9   1   6     1210.31     1372.42     38.50 o 
  10   1   6      441.22      457.74     17.65 o 
  11   1   6       52.99       53.42      7.01 o 
  12   1   6       91.18       73.88      9.37 o 
  13   1   6       11.90        3.67      5.74 o 
  14   1   6        2.31       19.48      7.41 o 
 -19   2   6      126.67      176.10     27.29 o 
 -18   2   6        3.76       -5.98     10.84 o 
 -17   2   6      230.04      231.44     27.67 o 
 -16   2   6       45.44       25.93     12.90 o 
 -15   2   6      390.71      387.36     23.00 o 
 -14   2   6     1040.27     1027.19     43.49 o 
 -13   2   6      533.85      637.29     29.87 o 
 -12   2   6      393.40      414.72     21.55 o 
 -11   2   6      937.16      933.86     37.81 o 
 -10   2   6      106.05      103.30      9.24 o 
  -9   2   6      374.68      404.52     18.90 o 
  -8   2   6       46.90       26.50      4.62 o 
  -7   2   6      132.18      155.94      9.78 o 
  -6   2   6     2020.15     2017.29     50.10 o 
  -5   2   6      626.89      601.43     14.94 o 
  -4   2   6      501.45      547.71     13.58 o 
  -3   2   6       29.29       26.32      2.30 o 
  -2   2   6     1079.18     1077.13     22.33 o 
  -1   2   6      300.07      315.96      7.84 o 
   0   2   6      337.87      293.54      7.57 o 
   1   2   6        3.01        5.55      1.42 o 
   2   2   6       59.25       60.10      4.53 o 
   3   2   6     1601.15     1875.01     38.41 o 
   4   2   6        2.17        1.61      1.98 o 
   5   2   6        1.48        5.17      2.69 o 
   6   2   6      716.86      715.16     24.24 o 
   7   2   6       71.50       54.59      6.25 o 
   8   2   6      236.46      260.97     17.27 o 
   9   2   6      271.59      302.06     15.24 o 
  10   2   6        3.41       -2.99      5.80 o 
  11   2   6       34.22       44.54      8.99 o 
  12   2   6        2.41       -4.86      7.48 o 
  13   2   6        9.02       20.24      8.14 o 
  14   2   6       22.29       12.46      8.35 o 
 -18   3   6      145.57      186.20     25.42 o 
 -17   3   6        9.39       17.57     11.59 o 
 -16   3   6       15.35        7.10      9.72 o 
 -15   3   6       12.81        0.00      8.97 o 
 -14   3   6       30.53       31.03     10.47 o 
 -13   3   6     1348.70     1429.24     55.51 o 
 -12   3   6      613.42      579.76     26.81 o 
 -11   3   6      271.41      240.50     14.63 o 
 -10   3   6      232.65      213.37     20.19 o 
  -9   3   6      321.55      330.12     15.99 o 
  -8   3   6      226.90      249.74     14.37 o 
  -7   3   6       95.50       76.68      5.80 o 
  -6   3   6        0.27       17.24      2.45 o 
  -5   3   6      404.48      353.46      9.57 o 
  -4   3   6      212.32      204.81      6.68 o 
  -3   3   6     1410.44     1456.66     36.45 o 
  -2   3   6       79.60       96.44     13.74 o 
  -1   3   6     3463.67     3515.31     84.55 o 
   0   3   6      709.25      847.18     32.37 o 
   1   3   6       54.35       61.72      3.59 o 
   2   3   6       36.42       33.29      3.45 o 
   3   3   6       37.20       25.83      2.47 o 
   4   3   6        0.23        0.09      1.55 o 
   5   3   6      532.73      563.51     16.59 o 
   6   3   6     1077.57     1054.75     32.77 o 
   7   3   6      159.58      151.89     10.82 o 
   8   3   6      164.59      160.98     20.94 o 
   9   3   6       11.73       -2.24      6.36 o 
  10   3   6      109.12      105.81     15.70 o 
  11   3   6       29.57       14.96      9.35 o 
  12   3   6       15.76       10.84     10.84 o 
  13   3   6       89.14      154.42     22.81 o 
  14   3   6        5.58       -2.62     10.47 o 
 -17   4   6       10.69        0.00     11.59 o 
 -16   4   6       58.75       88.99     17.20 o 
 -15   4   6      173.36      177.60     22.43 o 
 -14   4   6      177.53      126.75     17.57 o 
 -13   4   6       33.59       22.81     10.10 o 
 -12   4   6      287.93      272.57     24.30 o 
 -11   4   6        0.86       -5.23      5.23 o 
 -10   4   6       88.58       72.53     11.22 o 
  -9   4   6       54.28       40.48      4.56 o 
  -8   4   6       29.67       29.67      3.35 o 
  -7   4   6       23.77       20.76      3.46 o 
  -6   4   6        2.01       -1.90      1.90 o 
  -5   4   6       44.95       32.85      3.84 o 
  -4   4   6     2093.39     2019.59     49.73 o 
  -2   4   6       36.18       44.74      3.23 o 
  -1   4   6      458.16      506.10     19.70 o 
   0   4   6       81.45       81.12      9.06 o 
   1   4   6      930.09      953.15     28.85 o 
   2   4   6       64.88       77.43      5.58 o 
   3   4   6      135.12      138.95      5.94 o 
   4   4   6      338.26      341.68     11.34 o 
   5   4   6        6.79       13.09      7.29 o 
   6   4   6      205.22      220.97     19.82 o 
   7   4   6        5.55        5.98      6.73 o 
   8   4   6      241.24      228.82     22.06 o 
   9   4   6       30.43       25.42      9.72 o 
  10   4   6       22.82       13.09      8.97 o 
  11   4   6      110.65      118.15     18.69 o 
  12   4   6        7.87       17.57     10.47 o 
  13   4   6       41.46       45.24     13.83 o 
 -16   5   6       31.95       28.42     13.46 o 
 -15   5   6      115.05      135.72     20.56 o 
 -14   5   6        0.51       -6.36      7.10 o 
 -13   5   6        4.14       11.59      8.97 o 
 -12   5   6      304.38      294.25     25.42 o 
 -11   5   6       45.02       43.00     10.84 o 
 -10   5   6      231.10      183.95     18.32 o 
  -9   5   6       25.09       16.83      6.73 o 
  -8   5   6       80.61       82.26     11.22 o 
  -7   5   6       36.34       30.58      5.03 o 
  -6   5   6       98.44       83.71      5.95 o 
  -5   5   6       22.35       24.22      3.50 o 
  -4   5   6       30.24       32.86      3.03 o 
  -3   5   6       10.64       12.85      2.18 o 
  -2   5   6      142.26      133.80      6.15 o 
  -1   5   6       21.77       26.32      2.77 o 
   0   5   6      453.00      485.13     16.04 o 
   1   5   6        1.27        2.92      2.19 o 
   2   5   6        2.16       -1.57      2.50 o 
   3   5   6       47.10       43.37      8.23 o 
   4   5   6       10.79        5.61      5.61 o 
   5   5   6       10.36        4.86      5.98 o 
   6   5   6      202.81      220.97     20.19 o 
   7   5   6        3.30       11.96      7.10 o 
   8   5   6        0.37       -3.74      5.61 o 
   9   5   6       58.52       45.61     11.59 o 
  10   5   6      111.27      119.27     17.95 o 
  11   5   6       51.06       56.46     14.58 o 
  12   5   6       42.36       69.92     16.45 o 
 -14   6   6       26.68       29.54     11.59 o 
 -13   6   6       14.20       10.84      9.72 o 
 -12   6   6       52.23       44.87     12.34 o 
 -11   6   6       40.40       42.62     10.84 o 
 -10   6   6       42.10       53.84     10.84 o 
  -9   6   6       12.22       14.96      6.73 o 
  -8   6   6       37.53       37.76      8.23 o 
  -7   6   6       26.50       31.62      5.38 o 
  -6   6   6        9.89        6.99      3.77 o 
  -5   6   6       10.35       15.44      5.23 o 
  -4   6   6        5.29       13.09      3.83 o 
  -3   6   6      221.49      213.18     11.50 o 
  -2   6   6       12.45        5.75      2.79 o 
  -1   6   6       92.83       99.98      6.39 o 
   0   6   6      417.20      410.53     24.68 o 
   1   6   6      215.96      203.77     15.70 o 
   2   6   6       48.93       38.88      7.10 o 
   3   6   6       26.77       21.31      6.73 o 
   4   6   6        5.08        1.87      5.23 o 
   5   6   6       64.74       83.75     12.34 o 
   6   6   6        0.34       -5.61      5.61 o 
   7   6   6       27.53       36.27     10.47 o 
   8   6   6       67.43       43.00     11.59 o 
   9   6   6        0.03       -2.99      7.48 o 
  10   6   6       64.96       88.24     16.45 o 
 -12   7   6       19.50       39.26     11.22 o 
 -11   7   6       26.42       31.41     10.84 o 
 -10   7   6       60.44       48.61     10.84 o 
  -9   7   6       23.42       23.56      7.48 o 
  -8   7   6        0.79        8.23      5.98 o 
  -7   7   6       41.36       42.25      8.23 o 
  -6   7   6       51.44       54.24      6.55 o 
  -5   7   6        4.18        0.03      3.41 o 
  -4   7   6       26.71       37.30      5.41 o 
  -3   7   6        6.76        0.24      3.37 o 
  -2   7   6       57.37       62.74      6.33 o 
  -1   7   6       27.22       34.95      5.15 o 
   0   7   6       23.30       20.31      4.74 o 
   1   7   6      162.25      163.02     14.96 o 
   2   7   6       11.73        4.86      5.23 o 
   3   7   6       13.30       14.58      6.36 o 
   4   7   6        0.76        6.36      6.36 o 
   5   7   6        0.99       -2.62      5.98 o 
   6   7   6       12.75        7.48      7.10 o 
   7   7   6        2.55       -3.74      6.73 o 
   8   7   6       16.38       13.83      9.35 o 
  -9   8   6        5.39        7.48      7.48 o 
  -8   8   6        0.47        5.61      6.73 o 
  -7   8   6        0.36        7.48      6.36 o 
  -6   8   6        1.12       -2.46      4.04 o 
  -5   8   6        1.07       -3.42      3.59 o 
  -4   8   6       15.90       10.38      4.04 o 
  -3   8   6        0.06       -0.53      3.56 o 
  -2   8   6        2.32        2.45      3.83 o 
  -1   8   6        0.06       -3.56      3.56 o 
   0   8   6      128.76      114.32      9.36 o 
   1   8   6      208.20      225.08     18.32 o 
   2   8   6       17.20       31.03      8.23 o 
   3   8   6        3.94        0.37      5.61 o 
   4   8   6        0.38        1.87      6.36 o 
 -19   0   7      172.76      197.79     29.16 o 
 -17   0   7       82.35       65.06     16.08 o 
 -15   0   7       92.17      115.91     18.69 o 
 -13   0   7     1129.53     1285.44     72.91 o 
 -11   0   7      130.50      114.78     14.21 o 
  -9   0   7     1750.74     1917.68     97.96 o 
  -7   0   7      114.40      128.24     12.71 o 
  -5   0   7     3029.45     3441.39    171.43 o 
  -3   0   7        3.10        2.80      2.38 o 
  -1   0   7      348.44      316.74     14.54 o 
   1   0   7    11743.32    12474.92    417.06 o 
   3   0   7      266.78      331.45     16.52 o 
   5   0   7      655.81      681.99     29.34 o 
   7   0   7      678.28      597.14     38.32 o 
   9   0   7      455.99      476.78     25.78 o 
  11   0   7       71.88       95.41     12.69 o 
  13   0   7        8.60       27.29     12.71 o 
 -19   1   7       56.68      104.32     20.56 o 
 -18   1   7       51.41       65.44     13.09 o 
 -17   1   7        1.67        7.19      7.61 o 
 -16   1   7      457.57      526.86     28.68 o 
 -15   1   7        0.01       -0.55      6.06 o 
 -14   1   7      299.02      313.15     19.96 o 
 -13   1   7       90.31       91.05     11.36 o 
 -12   1   7     2157.41     2392.37     87.11 o 
 -11   1   7      602.24      603.66     27.23 o 
 -10   1   7       44.19       55.56     10.28 o 
  -9   1   7       30.58       26.29      5.00 o 
  -8   1   7      254.34      294.51     44.68 o 
  -7   1   7      389.60      407.72     24.49 o 
  -6   1   7     5111.68     5388.94    149.38 o 
  -5   1   7      696.35      674.54     16.75 o 
  -4   1   7      723.17      768.61     16.99 o 
  -3   1   7       11.85        1.01      1.40 o 
  -2   1   7      296.76      356.35      9.95 o 
  -1   1   7       56.83       42.41      3.57 o 
   0   1   7       19.44       13.82      1.96 o 
   1   1   7     1727.32     1665.46     37.59 o 
   2   1   7     1738.94     1934.67     48.70 o 
   3   1   7      353.72      353.20     12.19 o 
   4   1   7       77.60       64.42      9.75 o 
   5   1   7      344.84      329.86     12.38 o 
   6   1   7       24.78       19.32      5.56 o 
   7   1   7      105.44      114.74      7.98 o 
   8   1   7     4380.68     4720.27    116.56 o 
   9   1   7        7.32       14.36      4.76 o 
  10   1   7      587.45      629.29     22.23 o 
  11   1   7       13.72       13.86      5.95 o 
  12   1   7       35.02       33.17     11.57 o 
  13   1   7       19.45       13.14      6.33 o 
  14   1   7       21.10       18.85     20.38 o 
 -19   2   7       63.15       86.37     20.19 o 
 -18   2   7       16.27       38.14     14.58 o 
 -17   2   7       27.55       21.69     11.22 o 
 -16   2   7        0.06       -1.61      6.01 o 
 -15   2   7       87.46       89.97     11.37 o 
 -14   2   7        6.16       11.76      6.47 o 
 -13   2   7      375.61      393.65     21.67 o 
 -12   2   7     1964.82     2054.31     75.74 o 
 -11   2   7       48.94       37.49      6.71 o 
 -10   2   7     1071.97     1084.09     42.17 o 
  -9   2   7        0.15       -2.60      2.60 o 
  -8   2   7      421.13      488.93     21.28 o 
  -7   2   7      528.91      476.89     13.00 o 
  -6   2   7      533.21      481.25     12.97 o 
  -5   2   7     1428.82     1463.94     33.24 o 
  -4   2   7      601.06      574.41     14.47 o 
  -3   2   7      721.74      702.95     15.54 o 
  -2   2   7      518.06      542.91     12.48 o 
  -1   2   7      148.53      128.87      6.02 o 
   0   2   7        2.23        1.64      1.34 o 
   1   2   7     1342.38     1433.58     29.78 o 
   2   2   7       29.20       66.37      3.91 o 
   3   2   7        1.54        0.60      1.92 o 
   4   2   7      855.68      875.51     24.61 o 
   5   2   7      634.43      594.69     18.51 o 
   6   2   7       22.21       30.92      4.45 o 
   7   2   7        0.47       10.21      3.63 o 
   8   2   7      461.94      446.27     16.66 o 
   9   2   7       15.20       19.60      5.82 o 
  10   2   7        0.26       -4.58      4.58 o 
  11   2   7        4.57        6.44      5.88 o 
  12   2   7      128.92      133.49     15.46 o 
  13   2   7       21.16       32.95      9.91 o 
 -18   3   7        1.63       -8.97      9.35 o 
 -17   3   7       11.95        2.24     10.10 o 
 -16   3   7       44.94       64.31     15.70 o 
 -15   3   7       93.08       97.59     17.95 o 
 -14   3   7       35.34       38.14     10.84 o 
 -13   3   7      151.99      155.22     14.13 o 
 -12   3   7      998.79     1061.11     42.62 o 
 -11   3   7       26.78       32.00      6.21 o 
 -10   3   7        5.42        5.78      5.98 o 
  -9   3   7      306.66      295.89     15.06 o 
  -8   3   7      916.60      936.05     39.79 o 
  -7   3   7        0.18       -1.23      1.23 o 
  -6   3   7      232.81      236.98      7.61 o 
  -5   3   7      102.07      111.71      4.79 o 
  -4   3   7      159.98      160.67      6.57 o 
  -3   3   7      478.64      411.35     16.61 o 
  -2   3   7     2760.40     2767.90     60.02 o 
  -1   3   7      117.50       97.79      5.16 o 
   0   3   7     1261.03     1174.32     24.48 o 
   1   3   7       28.34       45.33      3.05 o 
   2   3   7       14.65        9.28      1.69 o 
   3   3   7       74.89       91.79      5.21 o 
   4   3   7      366.70      313.69      9.98 o 
   5   3   7       32.74       29.67      3.76 o 
   6   3   7      102.16       80.49      7.34 o 
   7   3   7       38.72       40.56      7.53 o 
   8   3   7      152.90      129.86     14.66 o 
   9   3   7      375.17      354.82     29.91 o 
  10   3   7      129.48      117.40     17.95 o 
  11   3   7        0.10        9.35      9.35 o 
  12   3   7      148.90      170.17     18.32 o 
  13   3   7       15.08        7.86      7.98 o 
 -17   4   7       30.17       12.71     12.34 o 
 -16   4   7       82.02      102.45     17.95 o 
 -15   4   7        0.48       -7.48      7.48 o 
 -14   4   7       16.93       16.08      9.72 o 
 -13   4   7        1.58        4.49      7.48 o 
 -12   4   7      201.59      173.86     19.07 o 
 -11   4   7        6.78        1.87      6.36 o 
 -10   4   7      509.96      486.06     31.41 o 
  -9   4   7       95.87       88.74     10.47 o 
  -8   4   7      116.36      115.85      6.48 o 
  -7   4   7      116.78       99.86      6.81 o 
  -6   4   7      460.97      445.65     13.82 o 
  -5   4   7      331.90      366.33     11.71 o 
  -4   4   7     2380.80     2375.07     58.42 o 
  -3   4   7      109.19      101.64     13.46 o 
  -2   4   7       42.99       46.45      4.18 o 
  -1   4   7       33.94       34.12      3.26 o 
   0   4   7       84.19       76.73      4.76 o 
   1   4   7       79.33      121.10      9.12 o 
   2   4   7      605.74      565.81     14.70 o 
   3   4   7       13.03       12.53      2.71 o 
   4   4   7        3.17       -1.29      3.41 o 
   5   4   7      203.22      205.64     19.44 o 
   6   4   7      501.99      438.95     31.03 o 
   7   4   7      133.93      148.06     18.32 o 
   8   4   7       13.07        6.36      7.85 o 
   9   4   7       13.45       26.55     10.47 o 
  10   4   7       28.70       16.08     10.84 o 
  11   4   7        8.57        0.75      8.60 o 
  12   4   7       10.91        6.36     10.10 o 
 -16   5   7       19.83        2.24     10.47 o 
 -15   5   7        0.79       -7.10      7.10 o 
 -14   5   7        5.65        3.37      8.97 o 
 -13   5   7      108.11      108.05     16.45 o 
 -12   5   7       44.43       53.47     11.96 o 
 -11   5   7      508.52      539.52     36.27 o 
 -10   5   7       53.82       57.58     10.84 o 
  -9   5   7      422.99      406.79     27.67 o 
  -8   5   7       51.85       54.21      9.35 o 
  -7   5   7       20.62       20.16      4.74 o 
  -6   5   7       66.28       71.02      6.00 o 
  -5   5   7       51.98       36.03      3.62 o 
  -4   5   7      377.77      350.94     11.29 o 
  -3   5   7       91.56       62.97      4.42 o 
  -2   5   7      158.04      150.63      6.62 o 
  -1   5   7      695.84      782.58     21.35 o 
   0   5   7      442.42      470.46     14.38 o 
   1   5   7      237.83      243.62     11.19 o 
   2   5   7      173.90      183.95     16.45 o 
   3   5   7       21.13        8.97      5.98 o 
   4   5   7      309.25      311.82     23.56 o 
   5   5   7      211.58      199.66     19.07 o 
   6   5   7        0.15        2.62      5.98 o 
   7   5   7       17.59       10.84      7.85 o 
   8   5   7       10.08        2.99      7.48 o 
   9   5   7        9.11        6.73      8.60 o 
  10   5   7       18.23        0.75      8.60 o 
  11   5   7       73.23       82.63     17.95 o 
 -14   6   7       63.43       78.14     16.08 o 
 -13   6   7      131.26      136.47     19.44 o 
 -12   6   7       36.60       50.48     12.71 o 
 -11   6   7        0.84       -6.73      6.73 o 
 -10   6   7        1.72       -4.86      5.61 o 
  -9   6   7       21.75       19.44      7.85 o 
  -8   6   7       11.03       13.09      5.98 o 
  -7   6   7       74.33       69.41      7.77 o 
  -6   6   7        0.03       -3.30      3.30 o 
  -5   6   7       47.09       48.15      6.06 o 
  -4   6   7       86.08       71.05      6.97 o 
  -3   6   7       11.36       20.08      4.49 o 
  -2   6   7        0.02       -0.34      3.14 o 
  -1   6   7        4.15        1.75      3.41 o 
   0   6   7       39.53       34.98      5.53 o 
   1   6   7        2.70        5.60      3.94 o 
   2   6   7       17.66       14.58      6.36 o 
   3   6   7      100.19      100.20     12.71 o 
   4   6   7       94.91      107.31     13.83 o 
   5   6   7        3.54       -0.37      6.36 o 
   6   6   7       40.22       45.99     10.84 o 
   7   6   7       38.58       40.01     10.84 o 
   8   6   7        0.12       -7.10      7.10 o 
   9   6   7        0.02       -6.73      8.23 o 
 -12   7   7        1.13       -4.86      7.48 o 
 -11   7   7        0.08        2.62      8.23 o 
 -10   7   7      125.84      144.32     17.57 o 
  -9   7   7        0.44       -6.36      6.36 o 
  -8   7   7       78.87       84.87     12.34 o 
  -7   7   7       14.51       14.70      4.94 o 
  -6   7   7       12.85       12.09      4.84 o 
  -5   7   7        0.37        0.13      3.83 o 
  -4   7   7        2.62        9.54      4.36 o 
  -3   7   7        3.47       -1.32      3.94 o 
  -2   7   7      367.21      400.08     20.56 o 
  -1   7   7        6.71       -0.75      4.23 o 
   0   7   7      108.77      100.45      8.85 o 
   1   7   7        3.09        2.21      3.86 o 
   2   7   7        1.46        6.83      4.40 o 
   3   7   7       17.34        1.87      6.36 o 
   4   7   7      344.00      383.99     28.04 o 
   5   7   7       30.34       40.75      9.72 o 
   6   7   7       32.58       35.89     10.47 o 
   7   7   7        7.38        1.50      7.85 o 
  -9   8   7       32.14       39.26     10.47 o 
  -8   8   7        4.87       10.47      7.48 o 
  -7   8   7        7.80       13.09      6.73 o 
  -6   8   7       52.46       65.58      8.18 o 
  -5   8   7       30.96       28.99      6.01 o 
  -4   8   7        2.40        1.29      5.61 o 
  -3   8   7      169.33      205.01     13.21 o 
  -2   8   7        1.60       -2.99      4.49 o 
  -1   8   7       27.97       19.37      6.73 o 
   0   8   7      147.46      171.65     12.56 o 
   1   8   7       15.67       11.11      5.27 o 
   2   8   7       10.90       13.58      5.64 o 
   3   8   7        5.14       -2.02     11.40 o 
 -18   0   8        0.28       -8.23      8.23 o 
 -16   0   8       30.84       31.03     11.59 o 
 -14   0   8        7.80       -1.50      7.10 o 
 -12   0   8      367.29      371.65     28.42 o 
 -10   0   8      309.42      378.75     26.55 o 
  -8   0   8      698.45      670.76     38.88 o 
  -6   0   8     2877.51     3177.75    217.98 o 
  -4   0   8     1295.71     1194.54     44.01 o 
  -2   0   8     2168.24     2117.61     74.69 o 
   0   0   8     5157.16     5304.34    180.31 o 
   2   0   8      423.03      610.62     26.04 o 
   4   0   8     1197.45     1206.64     46.66 o 
   6   0   8     1079.87     1197.48     47.72 o 
   8   0   8      509.46      593.27     29.47 o 
  10   0   8     1160.38     1270.52     53.01 o 
  12   0   8       22.93       53.09     16.45 o 
 -19   1   8       69.22       84.50     19.82 o 
 -18   1   8        0.66        2.72     14.96 o 
 -17   1   8       53.22       50.48     10.05 o 
 -16   1   8       10.48       13.93      7.08 o 
 -15   1   8       10.24       13.69     11.40 o 
 -14   1   8       57.32       58.00     14.21 o 
 -13   1   8     1848.31     1978.78     89.17 o 
 -12   1   8       17.92       13.25     10.10 o 
 -11   1   8      393.34      462.50     22.47 o 
 -10   1   8       56.22       41.72      6.35 o 
  -9   1   8        6.91        5.25      3.56 o 
  -8   1   8       53.95       60.37      9.91 o 
  -7   1   8       54.02       35.29      4.64 o 
  -6   1   8      429.99      327.44     13.33 o 
  -5   1   8      191.10      195.36      7.89 o 
  -4   1   8     1592.11     1531.73     32.14 o 
  -3   1   8       46.02       45.39      5.92 o 
  -2   1   8      378.78      352.91     12.41 o 
  -1   1   8      117.71      127.19      5.81 o 
   0   1   8      716.86      739.25     20.79 o 
   1   1   8        8.71        7.69      2.64 o 
   2   1   8      604.85      569.30     17.33 o 
   3   1   8      313.79      373.64     13.12 o 
   4   1   8      512.88      546.14     17.42 o 
   5   1   8       30.10       33.02      4.51 o 
   6   1   8      528.34      573.37     19.11 o 
   7   1   8      312.94      305.09     14.09 o 
   8   1   8      563.04      656.96     22.28 o 
   9   1   8      246.63      231.00     13.03 o 
  10   1   8        9.85       11.00      5.60 o 
  11   1   8       99.20      118.18     11.75 o 
  12   1   8       18.52        1.79      7.38 o 
  13   1   8      110.41      161.19     17.83 o 
 -19   2   8       81.16       82.63     19.82 o 
 -18   2   8        6.45       10.47     11.96 o 
 -17   2   8        0.63       -3.37      8.97 o 
 -16   2   8       68.62       85.53     21.87 o 
 -15   2   8       33.86       26.41     14.21 o 
 -14   2   8      185.36      218.67     18.51 o 
 -13   2   8      128.41      141.95     13.07 o 
 -12   2   8      289.79      305.92     28.60 o 
 -11   2   8      115.14      118.15     10.65 o 
 -10   2   8      107.94      109.37     10.05 o 
  -9   2   8        8.56        0.37      2.91 o 
  -8   2   8       59.55       52.76      9.35 o 
  -7   2   8      964.04     1043.11     28.22 o 
  -6   2   8      573.14      664.86     16.94 o 
  -5   2   8      561.07      603.64     15.51 o 
  -4   2   8      661.36      636.71     16.05 o 
  -3   2   8      463.31      414.60     18.67 o 
  -2   2   8      984.70      994.07     21.47 o 
  -1   2   8      774.69      848.85     22.09 o 
   0   2   8       12.42       30.50      2.68 o 
   1   2   8     1671.40     1853.15     41.86 o 
   2   2   8      297.83      346.44     10.67 o 
   3   2   8      377.98      403.89     13.71 o 
   4   2   8       12.28        4.70      4.10 o 
   5   2   8        1.66        6.01      3.30 o 
   6   2   8      254.99      269.50     11.92 o 
   7   2   8       52.50       61.51     12.09 o 
   8   2   8      139.91      139.35     11.39 o 
   9   2   8      271.01      304.64     17.17 o 
  10   2   8       95.49      101.73     11.29 o 
  11   2   8        0.32       -4.40     17.20 o 
  12   2   8       11.47        8.00     11.40 o 
  13   2   8       27.69       53.66     11.76 o 
 -18   3   8       23.75       14.96     12.34 o 
 -17   3   8        0.04       -3.74      9.35 o 
 -16   3   8        0.59       -8.23      8.23 o 
 -15   3   8       50.31       32.15     11.59 o 
 -14   3   8       15.50       17.20      9.72 o 
 -13   3   8      127.54      121.51     16.83 o 
 -12   3   8      799.74      811.67     93.29 o 
 -11   3   8      686.19      675.62     29.21 o 
 -10   3   8      112.70       95.55      9.12 o 
  -9   3   8       34.01       31.97      5.55 o 
  -8   3   8      403.65      388.15     11.51 o 
  -7   3   8      890.49      772.53     19.34 o 
  -6   3   8      896.55      879.68     24.11 o 
  -5   3   8      100.76      130.38      6.37 o 
  -4   3   8      211.78      190.97      9.26 o 
  -3   3   8      444.50      416.59     16.38 o 
  -2   3   8      169.88      209.75     15.22 o 
  -1   3   8      318.37      337.71     11.84 o 
   0   3   8      104.10      101.63      4.80 o 
   1   3   8       19.27       28.06      2.77 o 
   2   3   8       65.28       57.36      3.96 o 
   3   3   8       96.66      108.91      5.88 o 
   4   3   8       52.06       57.28      4.72 o 
   5   3   8      469.37      460.44     18.67 o 
   6   3   8      376.28      398.83     17.83 o 
   7   3   8      138.63      120.72     17.37 o 
   8   3   8      538.25      507.33     27.07 o 
   9   3   8        7.12       12.72      6.91 o 
  10   3   8        6.22       -1.92      6.38 o 
  11   3   8      121.33       98.96     13.48 o 
  12   3   8       30.36       28.62      9.38 o 
 -17   4   8        4.48        8.97     11.96 o 
 -16   4   8       39.00       31.03     13.46 o 
 -15   4   8      147.97      138.71     19.44 o 
 -14   4   8        0.76       -6.36      6.36 o 
 -13   4   8      145.78      146.57     18.69 o 
 -12   4   8      405.42      426.61     31.78 o 
 -11   4   8      359.98      373.52     28.04 o 
 -10   4   8       12.92        9.35      6.36 o 
  -9   4   8       45.41       27.67      8.23 o 
  -8   4   8      455.53      454.48     13.28 o 
  -7   4   8       71.23       77.30      5.94 o 
  -6   4   8       25.22       28.22      3.32 o 
  -5   4   8      202.03      180.88      7.69 o 
  -4   4   8      100.49       98.52      5.69 o 
  -3   4   8      495.66      491.79     14.81 o 
  -2   4   8       13.19       16.10      2.69 o 
  -1   4   8       45.82       50.75      4.05 o 
   0   4   8       35.97       24.34      3.24 o 
   1   4   8       95.47       83.33      4.78 o 
   2   4   8       62.02       74.45      5.69 o 
   3   4   8      132.65      116.75     10.16 o 
   4   4   8       26.00       23.23      7.85 o 
   5   4   8       72.85       74.94     11.78 o 
   6   4   8      186.01      171.29     14.10 o 
   7   4   8       32.13       35.83     14.58 o 
   8   4   8       13.76        8.92      6.01 o 
   9   4   8        1.19       -5.64      5.64 o 
  10   4   8        6.91        5.42      7.66 o 
  11   4   8       30.86       46.19     17.39 o 
 -16   5   8       15.01       14.96     11.22 o 
 -15   5   8      116.15      165.63     22.43 o 
 -14   5   8       22.73       13.09     10.10 o 
 -13   5   8        2.65        7.10      8.23 o 
 -12   5   8       27.35        8.97      8.23 o 
 -11   5   8       22.66       20.56      8.23 o 
 -10   5   8       86.87       97.21     14.21 o 
  -9   5   8      196.56      218.35     19.44 o 
  -8   5   8        0.40       -1.31      4.67 o 
  -7   5   8       51.20       52.21      7.01 o 
  -6   5   8        0.05       -1.18      3.41 o 
  -5   5   8      229.65      244.38     13.72 o 
  -4   5   8      115.90      107.65      8.85 o 
  -3   5   8      310.15      304.32     12.92 o 
  -2   5   8      355.04      377.10     18.12 o 
  -1   5   8       38.85       54.53      6.87 o 
   0   5   8       50.41       38.53      5.91 o 
   1   5   8       71.61       83.79      8.18 o 
   2   5   8        0.88       -3.32      3.32 o 
   3   5   8        0.69       -2.54      3.94 o 
   4   5   8      143.75      140.30     15.14 o 
   5   5   8        6.63       21.01      6.18 o 
   6   5   8      127.55      118.15     16.08 o 
   7   5   8      102.39       95.34     15.33 o 
   8   5   8        8.33       12.71      8.97 o 
   9   5   8        3.09        0.00      7.85 o 
  10   5   8        7.90        6.96      7.64 o 
 -14   6   8       77.30      110.67     18.32 o 
 -13   6   8       41.04       59.82     13.83 o 
 -12   6   8      398.12      439.32     34.40 o 
 -11   6   8        1.83        6.73      7.85 o 
 -10   6   8       38.40       34.40      9.35 o 
  -9   6   8       12.60        6.73      6.73 o 
  -8   6   8       70.68       76.07      9.05 o 
  -7   6   8       11.22        2.97      4.58 o 
  -6   6   8       16.03        7.99      4.58 o 
  -5   6   8       84.07       95.91      8.88 o 
  -4   6   8        7.24        7.09      4.21 o 
  -3   6   8      147.54      152.37     11.96 o 
  -2   6   8        0.10       -3.44      3.44 o 
  -1   6   8       12.96       19.07      5.02 o 
   0   6   8      159.25      186.20     12.54 o 
   1   6   8        4.16        9.30      4.47 o 
   2   6   8       23.36       26.27      6.18 o 
   3   6   8       29.53       37.19      7.08 o 
   4   6   8        0.12       -0.84      4.58 o 
   5   6   8        4.53        1.05      6.36 o 
   6   6   8       22.07       26.55      9.72 o 
   7   6   8        0.04       -1.87      7.10 o 
   8   6   8       35.88       29.16     11.59 o 
 -12   7   8        1.91        7.10      9.35 o 
 -11   7   8       22.31       26.55      9.72 o 
 -10   7   8        0.68        7.85      7.85 o 
  -9   7   8        0.01        2.99      6.73 o 
  -8   7   8        0.14       -5.23      5.61 o 
  -7   7   8        0.63       -1.37      5.05 o 
  -6   7   8        6.98        4.24      4.67 o 
  -5   7   8       22.79       22.02     10.84 o 
  -4   7   8        4.97        3.38      4.36 o 
  -3   7   8       64.39       45.43      6.59 o 
  -2   7   8       22.82       21.11      5.68 o 
  -1   7   8      169.05      203.41     13.35 o 
   0   7   8       16.63       12.93      8.60 o 
   1   7   8        3.24        8.04      5.05 o 
   2   7   8       76.14       94.90     10.00 o 
   3   7   8       35.66       30.20      6.86 o 
   4   7   8        2.35        4.11      5.29 o 
   5   7   8       12.40        2.41      8.23 o 
   6   7   8        4.90       13.09      6.61 o 
  -8   8   8        1.55       -1.12      7.10 o 
  -7   8   8       15.20       21.10      6.06 o 
  -6   8   8        1.40       11.55      5.19 o 
  -5   8   8        0.09        5.17      4.94 o 
  -4   8   8       87.01       84.62     13.65 o 
  -3   8   8       20.12       27.00      6.18 o 
  -2   8   8       44.89       62.47      8.18 o 
  -1   8   8        9.89       12.48      8.23 o 
   0   8   8       45.17       52.75      8.60 o 
   1   8   8        1.26       -1.31      4.76 o 
   2   8   8        5.33        4.30      5.29 o 
 -19   0   9       30.10       56.83     17.57 o 
 -17   0   9        3.29       -4.49      8.97 o 
 -15   0   9       67.93       53.84     14.58 o 
 -13   0   9      536.88      621.78     41.50 o 
 -11   0   9      780.02      841.63     49.73 o 
  -9   0   9       24.57       47.48      9.72 o 
  -7   0   9      962.17      981.43     45.43 o 
  -5   0   9      461.30      494.34     55.15 o 
  -3   0   9       14.08        0.00      3.17 o 
  -1   0   9       37.81       12.71      3.70 o 
   1   0   9     4912.97     5411.34    184.80 o 
   3   0   9       17.43        9.55      5.98 o 
   5   0   9     1697.26     1848.39     69.27 o 
   7   0   9      163.87      196.49     31.59 o 
   9   0   9       54.93       58.51     10.70 o 
  11   0   9        0.25       -6.90      9.91 o 
 -19   1   9        1.75        8.23     12.34 o 
 -18   1   9       57.52       59.80     11.97 o 
 -17   1   9       23.61       34.34      9.47 o 
 -16   1   9        0.88       -1.77      5.91 o 
 -15   1   9      346.48      319.28     21.41 o 
 -14   1   9       12.52       16.19     14.21 o 
 -13   1   9      121.48      101.54     10.58 o 
 -12   1   9     1177.61     1165.50     46.66 o 
 -11   1   9      150.74      134.84     14.21 o 
 -10   1   9      230.59      263.66     39.45 o 
  -9   1   9      104.36       98.93      9.05 o 
  -8   1   9       42.98       48.42      6.35 o 
  -7   1   9      328.87      322.45     13.28 o 
  -6   1   9      362.75      480.95     17.26 o 
  -5   1   9        0.23       -1.82      1.82 o 
  -4   1   9      198.15      181.04      8.80 o 
  -3   1   9       68.52       53.51      4.47 o 
  -2   1   9     2349.15     2513.16     62.39 o 
  -1   1   9       10.19       13.75      6.17 o 
   0   1   9        0.15       -1.24      2.20 o 
   1   1   9      298.49      287.92     10.93 o 
   2   1   9      586.38      634.33     19.25 o 
   3   1   9      126.33      117.79      8.04 o 
   4   1   9        0.66        1.45      2.93 o 
   5   1   9       71.01       66.44      6.12 o 
   6   1   9      308.44      289.92     13.54 o 
   7   1   9       29.56       33.43      5.94 o 
   8   1   9     2261.33     2502.29     65.56 o 
   9   1   9      734.08      803.10     26.64 o 
  10   1   9        5.26        7.46      6.32 o 
  11   1   9        0.06        2.49      6.47 o 
  12   1   9       11.53        8.80      8.56 o 
 -19   2   9       90.52       93.47     20.94 o 
 -18   2   9        0.30        5.98     10.84 o 
 -17   2   9        0.84        0.75      8.97 o 
 -16   2   9        0.18       -7.85      7.85 o 
 -15   2   9      222.98      205.72     25.24 o 
 -14   2   9       37.35       31.22      7.67 o 
 -13   2   9      181.77      177.02     20.94 o 
 -12   2   9      145.84      116.80     11.33 o 
 -11   2   9       51.70       49.50      7.39 o 
 -10   2   9       74.15       69.62      8.60 o 
  -9   2   9      260.89      285.04     15.33 o 
  -8   2   9       33.18       28.55      4.53 o 
  -7   2   9        0.03       -2.33      2.33 o 
  -6   2   9      535.85      533.01     16.59 o 
  -5   2   9      110.74      145.37      7.78 o 
  -4   2   9      348.78      350.27      9.45 o 
  -3   2   9      127.58      130.64     13.99 o 
  -2   2   9      226.37      208.92     11.26 o 
  -1   2   9      423.37      402.41     11.56 o 
   0   2   9        0.49        1.04      1.90 o 
   1   2   9     1872.03     2078.38     52.57 o 
   2   2   9     1682.14     1692.78     43.92 o 
   3   2   9       68.88       72.50      5.86 o 
   4   2   9        0.59       -2.75      2.75 o 
   5   2   9       53.79       49.04      5.69 o 
   6   2   9      190.58      172.54     10.11 o 
   7   2   9      367.84      372.23     18.26 o 
   8   2   9        2.49       11.46      6.55 o 
   9   2   9       52.81       60.35      8.70 o 
  10   2   9        3.98        9.27     15.70 o 
  11   2   9        0.33       15.29     14.39 o 
  12   2   9       58.30       48.61     11.76 o 
 -18   3   9        5.95       -8.97      9.35 o 
 -17   3   9       33.03       17.20     11.96 o 
 -16   3   9        0.02       10.10     10.84 o 
 -15   3   9      114.00       88.24     16.08 o 
 -14   3   9        4.90        8.60      7.48 o 
 -13   3   9        1.40       -0.75      6.36 o 
 -12   3   9        1.01        6.95      6.17 o 
 -11   3   9       25.85       22.03      5.55 o 
 -10   3   9       59.52       56.08     10.66 o 
  -9   3   9       28.53       28.04      5.38 o 
  -8   3   9      247.53      256.17     11.94 o 
  -7   3   9       21.52       25.48      2.89 o 
  -6   3   9       18.53       12.68      2.12 o 
  -5   3   9      258.96      267.86      9.87 o 
  -4   3   9        6.64        5.93      1.87 o 
  -3   3   9       20.88       16.70      2.55 o 
  -2   3   9      597.93      501.82     13.40 o 
  -1   3   9       29.18       30.93      3.65 o 
   0   3   9     1321.94     1317.03     28.08 o 
   1   3   9       75.76       76.21      4.71 o 
   2   3   9       34.58       48.43      4.04 o 
   3   3   9       12.66       13.12      2.95 o 
   4   3   9       74.82       58.80      9.05 o 
   5   3   9      590.30      561.31     22.04 o 
   6   3   9      980.48     1012.78     36.85 o 
   7   3   9      229.32      261.55     43.56 o 
   8   3   9      109.35      111.15     13.30 o 
   9   3   9      149.83      161.23     20.94 o 
  10   3   9      188.84      246.70     22.62 o 
  11   3   9      120.75      136.47     16.26 o 
 -17   4   9       97.45       73.28     17.20 o 
 -16   4   9       77.82      111.42     19.07 o 
 -15   4   9       24.62       29.54     11.59 o 
 -14   4   9       17.69       18.32     11.22 o 
 -13   4   9       42.18       29.91     10.47 o 
 -12   4   9      522.22      620.28     41.50 o 
 -11   4   9       28.97       24.68      8.23 o 
 -10   4   9       16.41       14.96      7.10 o 
  -9   4   9      154.28      166.50     22.25 o 
  -8   4   9       68.32       73.24      6.82 o 
  -7   4   9       30.43       38.81      3.68 o 
  -6   4   9      129.80      113.97      6.57 o 
  -5   4   9       63.58       65.29      5.04 o 
  -4   4   9       17.19       11.67      2.79 o 
  -3   4   9      200.35      201.01      8.38 o 
  -2   4   9       26.17       25.99      3.40 o 
  -1   4   9      283.13      263.03     10.09 o 
   0   4   9       16.42       11.45      2.95 o 
   1   4   9      230.95      246.16     15.83 o 
   2   4   9      128.67      103.15      9.78 o 
   3   4   9       32.96       28.18      6.81 o 
   4   4   9      404.31      402.63     21.54 o 
   5   4   9       60.67       53.54      8.78 o 
   6   4   9        9.18       12.42      8.04 o 
   7   4   9        0.07       -3.59      5.21 o 
   8   4   9       18.08       26.25      8.35 o 
   9   4   9        0.46       -4.66      6.65 o 
  10   4   9       40.61       45.57     10.44 o 
 -16   5   9       74.82      112.17     19.44 o 
 -15   5   9       11.62       22.81     11.96 o 
 -14   5   9      341.21      372.39     32.53 o 
 -13   5   9       11.07        8.97      9.72 o 
 -12   5   9       46.33       42.25     11.59 o 
 -11   5   9       32.98       38.51     10.47 o 
 -10   5   9      434.41      431.84     31.03 o 
  -9   5   9        0.55       -3.94      4.40 o 
  -8   5   9       64.57       76.77     16.64 o 
  -7   5   9        1.30       -1.98      4.04 o 
  -6   5   9       90.85       92.16      8.98 o 
  -5   5   9        3.88        4.49      3.94 o 
  -4   5   9       54.74       57.31      7.29 o 
  -3   5   9       60.22       54.47      7.12 o 
  -2   5   9      484.67      478.56     54.03 o 
  -1   5   9      130.07      119.41     10.31 o 
   0   5   9       23.33       23.72      5.41 o 
   1   5   9        7.95        9.77      8.79 o 
   2   5   9       91.55       86.85     14.96 o 
   3   5   9       50.70       50.41     16.26 o 
   4   5   9       61.46       69.79      9.05 o 
   5   5   9        8.30        7.38      7.85 o 
   6   5   9       21.50       20.98      7.64 o 
   7   5   9        0.47       -5.96      8.79 o 
   8   5   9       48.49       36.43      9.32 o 
   9   5   9        0.01       -6.55      6.55 o 
 -14   6   9        6.06       24.68     11.22 o 
 -13   6   9        6.86        2.62      8.97 o 
 -12   6   9       37.28       44.12     11.96 o 
 -11   6   9        7.46        5.98      7.48 o 
 -10   6   9      196.27      167.88     19.44 o 
  -9   6   9      514.25      508.12     34.02 o 
  -8   6   9      104.81       85.96      9.58 o 
  -7   6   9      176.74      204.97     23.37 o 
  -6   6   9      130.10      128.29     11.07 o 
  -5   6   9      172.49      147.93     18.51 o 
  -4   6   9      322.45      351.58     22.99 o 
  -3   6   9      526.93      572.41     35.52 o 
  -2   6   9       11.65        9.20      4.74 o 
  -1   6   9      121.92      134.23     11.09 o 
   0   6   9      262.56      305.11     17.18 o 
   1   6   9        6.32        2.50      4.74 o 
   2   6   9       22.55       21.63      6.11 o 
   3   6   9        0.72       -4.11      4.23 o 
   4   6   9      108.94       92.11     10.75 o 
   5   6   9        1.83        1.63      5.48 o 
   6   6   9       26.92       20.54      7.50 o 
   7   6   9       26.89       21.28      8.97 o 
 -12   7   9      103.38       85.99     16.45 o 
 -11   7   9      131.71      133.85     18.32 o 
 -10   7   9        8.46        2.99      7.85 o 
  -9   7   9       70.50       83.75     13.83 o 
  -8   7   9        2.84        6.36      7.66 o 
  -7   7   9      221.22      236.21     15.80 o 
  -6   7   9       45.83       64.16      8.46 o 
  -5   7   9      129.92      132.55     11.22 o 
  -4   7   9       21.29       21.92      5.94 o 
  -3   7   9       22.73       25.37      8.23 o 
  -2   7   9      118.78      101.93     20.75 o 
  -1   7   9       25.62       20.19      5.82 o 
   0   7   9        9.27       13.27      5.55 o 
   1   7   9       23.43       18.96      5.94 o 
   2   7   9        0.27       -7.60      9.53 o 
   3   7   9        7.64        6.09      5.53 o 
   4   7   9       15.22        9.12      6.54 o 
   5   7   9        4.16       -5.18      5.80 o 
  -7   8   9        1.55        2.40      5.38 o 
  -6   8   9        0.12       -4.40      4.40 o 
  -5   8   9       32.96       34.05      6.86 o 
  -4   8   9       31.32       32.29     10.66 o 
  -3   8   9       32.83       21.62      6.38 o 
  -2   8   9        4.06        4.87      5.30 o 
  -1   8   9        0.10       -1.50      7.10 o 
   0   8   9       12.02       11.78      5.82 o 
 -18   0  10       15.12       43.00     14.58 o 
 -16   0  10       82.26       87.49     15.70 o 
 -14   0  10      749.80      772.08     49.73 o 
 -12   0  10      893.06      948.56     56.08 o 
 -10   0  10       73.60       69.54     10.84 o 
  -8   0  10       19.78       14.21      5.98 o 
  -6   0  10        5.37        3.93      5.05 o 
  -4   0  10       20.15       28.42      5.27 o 
  -2   0  10     1509.11     1507.79     55.65 o 
   0   0  10      233.36      203.24     13.08 o 
   2   0  10      272.03      296.34     17.76 o 
   4   0  10       78.96       62.10      8.99 o 
   6   0  10        3.23       -2.80      5.94 o 
   8   0  10        0.10       -4.25      6.74 o 
  10   0  10        4.14        9.53      8.72 o 
  12   0  10        1.72       -7.48     12.71 o 
 -19   1  10        3.37       -9.72      9.72 o 
 -18   1  10        2.24       -2.36      8.97 o 
 -17   1  10        0.00       13.93      7.12 o 
 -16   1  10       64.56       64.17     10.57 o 
 -15   1  10       84.03       67.82     10.83 o 
 -14   1  10        0.11       -4.89      4.89 o 
 -13   1  10      425.01      445.24     23.53 o 
 -12   1  10      620.97      700.61     47.30 o 
 -11   1  10       46.06       44.42      7.50 o 
 -10   1  10      113.98       99.19      9.74 o 
  -9   1  10        0.82       -1.36      3.55 o 
  -8   1  10       37.30       28.23      5.86 o 
  -7   1  10       22.23       29.03      4.90 o 
  -6   1  10     1817.84     1777.50     51.11 o 
  -5   1  10      373.03      407.27     26.12 o 
  -4   1  10      538.93      518.90     16.07 o 
  -3   1  10       14.82       34.60     21.37 o 
  -2   1  10      305.67      331.52     11.73 o 
  -1   1  10      168.30      175.51     11.45 o 
   0   1  10     1060.44     1091.40     29.96 o 
   1   1  10        5.55        2.54      2.87 o 
   2   1  10      454.68      430.35     14.99 o 
   3   1  10       14.12        8.27      3.56 o 
   4   1  10      153.43      151.46     13.28 o 
   5   1  10      147.99      164.62     10.17 o 
   6   1  10      162.87      175.72     11.15 o 
   7   1  10      190.47      168.66     10.96 o 
   8   1  10      169.52      141.22     10.36 o 
   9   1  10        0.37       -5.36      5.36 o 
  10   1  10       41.12       51.11      9.13 o 
  11   1  10       19.58       26.73      9.64 o 
  12   1  10        0.03      -11.22     11.22 o 
 -19   2  10       58.44       62.81     16.83 o 
 -18   2  10       45.46       46.36     14.96 o 
 -17   2  10        1.37       -8.23      8.23 o 
 -16   2  10       93.78      106.93     19.07 o 
 -15   2  10        0.02       -8.44     11.96 o 
 -14   2  10      559.36      595.73     32.15 o 
 -13   2  10       84.91       90.52     10.84 o 
 -12   2  10        1.18        2.51      5.61 o 
 -11   2  10       47.35       37.83      6.74 o 
 -10   2  10      395.12      389.73     19.82 o 
  -9   2  10        0.14        0.33      3.15 o 
  -8   2  10     1030.90      961.43     31.35 o 
  -7   2  10       84.53       77.94      8.15 o 
  -6   2  10       85.20       73.20      6.04 o 
  -5   2  10      419.16      400.04     15.44 o 
  -4   2  10      333.93      324.51     21.48 o 
  -3   2  10      541.83      587.97     17.65 o 
  -2   2  10      513.82      444.30     14.23 o 
  -1   2  10        4.49       -2.87      2.87 o 
   0   2  10      524.23      482.78     15.59 o 
   1   2  10       28.47       35.38      4.44 o 
   2   2  10      254.48      274.28     11.32 o 
   3   2  10      214.22      250.67     11.23 o 
   4   2  10      266.85      266.52     11.90 o 
   5   2  10       33.79       26.95      5.20 o 
   6   2  10      189.67      201.20     13.45 o 
   7   2  10       21.85       27.42      6.26 o 
   8   2  10        2.23        5.21      5.23 o 
   9   2  10       12.45       10.87      7.92 o 
  10   2  10      294.65      346.46     33.09 o 
  11   2  10        3.84        3.53      8.45 o 
 -18   3  10       28.32       49.73     15.70 o 
 -17   3  10        1.11        4.11     10.47 o 
 -16   3  10        0.51       -8.97      8.97 o 
 -15   3  10      100.61      115.91     18.69 o 
 -14   3  10      334.55      403.80     32.90 o 
 -13   3  10       15.12       25.80     10.10 o 
 -12   3  10        0.09        3.29      5.87 o 
 -11   3  10       68.82       73.56      8.56 o 
 -10   3  10       10.41        7.63      4.62 o 
  -9   3  10       23.66       25.42      5.64 o 
  -8   3  10       97.60       86.01     11.37 o 
  -7   3  10      246.33      227.91      9.63 o 
  -6   3  10        0.03       -1.65      1.65 o 
  -5   3  10        8.97        4.75      1.89 o 
  -4   3  10       33.13       32.80      3.75 o 
  -3   3  10        2.51       -0.80      1.39 o 
  -2   3  10      112.27      102.58      6.22 o 
  -1   3  10        0.23       -1.48      1.59 o 
   0   3  10       72.10       72.95      5.64 o 
   1   3  10        7.15        2.82      2.48 o 
   2   3  10      114.68      105.40     13.93 o 
   3   3  10       20.64       23.16      6.34 o 
   4   3  10      113.81       92.71      8.90 o 
   5   3  10       15.13       11.59      6.28 o 
   6   3  10       18.92       19.07     10.84 o 
   7   3  10      272.25      262.74     49.91 o 
   8   3  10      511.60      560.73     30.35 o 
   9   3  10        6.22        2.64      7.39 o 
  10   3  10       81.11      108.74     14.14 o 
 -17   4  10        7.02       16.45     12.34 o 
 -16   4  10       14.97       26.55     12.34 o 
 -15   4  10       10.51        3.74      9.35 o 
 -14   4  10        7.29       -7.10      7.10 o 
 -13   4  10       43.68       52.34     12.34 o 
 -12   4  10      580.15      584.02     39.26 o 
 -11   4  10       41.82       38.14     10.10 o 
 -10   4  10       30.96       22.06      8.23 o 
  -9   4  10       19.00       19.90      6.11 o 
  -8   4  10       12.56        1.71     13.65 o 
  -7   4  10      586.82      626.85     27.87 o 
  -6   4  10        6.16       10.15      2.95 o 
  -5   4  10      141.69      125.20     10.32 o 
  -4   4  10       24.98       12.98      4.62 o 
  -3   4  10      142.42      122.72     10.16 o 
  -2   4  10      117.30      119.25     14.96 o 
  -1   4  10       14.62       12.02      5.05 o 
   0   4  10      599.41      636.99     28.15 o 
   1   4  10      172.80      179.61     13.74 o 
   2   4  10       20.98       15.18      5.91 o 
   3   4  10       61.31       45.62     11.96 o 
   4   4  10       97.72       93.38     15.70 o 
   5   4  10       19.66       26.47      7.39 o 
   6   4  10        3.31       -3.27      5.27 o 
   7   4  10       27.84       42.02     13.83 o 
   8   4  10        0.11        2.22      6.65 o 
   9   4  10       77.77       80.19     12.01 o 
  10   4  10      242.04      241.99     22.25 o 
 -16   5  10      141.67      169.75     24.30 o 
 -15   5  10        0.22        8.60     11.96 o 
 -14   5  10        1.19       21.69     11.22 o 
 -13   5  10       97.63       80.01     15.70 o 
 -12   5  10       13.13       19.07      8.97 o 
 -11   5  10       31.29       46.36     10.84 o 
 -10   5  10        0.31       -5.61      5.61 o 
  -9   5  10      407.41      406.79     21.98 o 
  -8   5  10      224.23      247.95     16.23 o 
  -7   5  10        5.66       11.96      6.73 o 
  -6   5  10        0.83       -3.58      4.04 o 
  -5   5  10      123.82      121.12     13.46 o 
  -4   5  10        0.60       -0.74      4.21 o 
  -3   5  10      216.59      218.26     14.14 o 
  -2   5  10      107.50       89.23      9.12 o 
  -1   5  10       82.67       81.21      8.79 o 
   0   5  10       10.72        9.35      4.76 o 
   1   5  10       66.69       69.21      8.41 o 
   2   5  10      167.43      135.57     12.16 o 
   3   5  10        0.25       -3.00      8.04 o 
   4   5  10        0.84       -0.75      5.00 o 
   5   5  10       68.11       54.80      9.25 o 
   6   5  10      185.95      173.04     43.93 o 
   7   5  10       27.51       25.15      8.18 o 
   8   5  10       65.89       57.17     10.30 o 
 -14   6  10        0.08        8.23     10.47 o 
 -13   6  10        1.38        2.24      9.72 o 
 -12   6  10       17.29        6.36      8.60 o 
 -11   6  10        4.51       33.65     10.10 o 
 -10   6  10        0.00        2.24      6.73 o 
  -9   6  10       20.70       21.97      6.55 o 
  -8   6  10       40.73       39.91      7.10 o 
  -7   6  10       46.14       49.77      7.98 o 
  -6   6  10        7.07        4.60      5.00 o 
  -5   6  10        0.06       -3.77      3.77 o 
  -4   6  10      164.44      143.31     11.71 o 
  -3   6  10      331.37      388.04     46.36 o 
  -2   6  10      364.19      410.96     21.87 o 
  -1   6  10        2.67        3.57      4.62 o 
   0   6  10        0.16       -4.09      4.09 o 
   1   6  10       37.08       34.31      7.24 o 
   2   6  10        0.36       -0.22     10.47 o 
   3   6  10      104.90       97.88     11.09 o 
   4   6  10        0.92        1.36      5.41 o 
   5   6  10       38.36       50.27      9.21 o 
   6   6  10       84.54       98.66     12.39 o 
 -11   7  10       29.77       50.10     12.71 o 
 -10   7  10       32.40       41.13     11.22 o 
  -9   7  10       80.01       84.63     10.65 o 
  -8   7  10        0.01        3.02      7.66 o 
  -7   7  10       14.94       32.00      7.18 o 
  -6   7  10        0.27        8.08      5.80 o 
  -5   7  10        0.17        2.15      4.74 o 
  -4   7  10      179.60      190.80     14.25 o 
  -3   7  10       11.50       10.84      7.66 o 
  -2   7  10        3.54        7.29      7.48 o 
  -1   7  10        0.16       -3.59      4.36 o 
   0   7  10        2.40        0.14      5.00 o 
   1   7  10        1.94        6.16      5.80 o 
   2   7  10        9.76       14.94      6.92 o 
   3   7  10       27.08       30.85      7.93 o 
   4   7  10       15.82        7.79      8.97 o 
  -5   8  10       11.78       10.13      6.28 o 
  -4   8  10       99.86      119.46     11.60 o 
  -3   8  10       17.41       13.45     13.65 o 
  -2   8  10        5.25        0.98      9.35 o 
 -19   0  11      144.85      207.88     28.42 o 
 -17   0  11       16.63       30.29     12.34 o 
 -15   0  11      344.58      364.92     31.78 o 
 -13   0  11      811.73      638.98     43.00 o 
 -11   0  11       67.66       49.73     11.59 o 
  -9   0  11       60.74       64.68     11.22 o 
  -7   0  11      421.08      407.50     20.21 o 
  -5   0  11        1.37        4.75      3.59 o 
  -3   0  11     1027.85     1051.49     40.98 o 
  -1   0  11      658.49      718.06     30.40 o 
   1   0  11      628.09      732.06     35.15 o 
   3   0  11       19.28       13.58      5.53 o 
   5   0  11       85.34       83.19     10.31 o 
   7   0  11        3.95       -2.60      6.28 o 
   9   0  11        7.66        6.98      7.92 o 
  11   0  11       40.78       43.37     18.32 o 
 -19   1  11       22.92       14.96     14.21 o 
 -18   1  11        0.50      -12.39     19.44 o 
 -17   1  11        0.02       -5.23      6.61 o 
 -16   1  11       99.14      117.01     15.89 o 
 -15   1  11       11.24       15.81      7.66 o 
 -14   1  11       48.30       42.73      8.30 o 
 -13   1  11      124.47      118.77     11.97 o 
 -12   1  11       42.28       49.17      8.32 o 
 -11   1  11       69.88       60.30      8.18 o 
 -10   1  11      146.47      143.47     11.90 o 
  -9   1  11        6.50        6.42      4.47 o 
  -8   1  11      243.77      245.72     12.29 o 
  -7   1  11        6.40        8.29      3.71 o 
  -6   1  11       99.15      113.15      7.34 o 
  -5   1  11      335.66      325.94     12.14 o 
  -4   1  11      102.08       90.92      6.09 o 
  -3   1  11      950.74      998.78     27.71 o 
  -2   1  11      122.05       95.32      7.75 o 
  -1   1  11        7.45        4.31      2.98 o 
   0   1  11      393.05      417.76     14.73 o 
   1   1  11      168.82      147.86      8.58 o 
   2   1  11      302.04      271.66     11.87 o 
   3   1  11       15.94       15.52      4.15 o 
   4   1  11      563.26      542.94     19.06 o 
   5   1  11       56.76       43.08      6.15 o 
   6   1  11      358.07      368.22     16.20 o 
   7   1  11      243.96      292.52     14.90 o 
   8   1  11      150.14      144.01     12.89 o 
   9   1  11       40.67       62.97     11.23 o 
  10   1  11        0.68        9.46      7.52 o 
  11   1  11        0.96       -4.99      9.21 o 
 -19   2  11       24.61       13.83     12.34 o 
 -18   2  11        5.36        8.97     12.71 o 
 -17   2  11        2.30       -3.37     10.10 o 
 -16   2  11       46.41       49.35     14.21 o 
 -15   2  11        0.56       -2.99      6.06 o 
 -14   2  11       22.60       20.47      8.97 o 
 -13   2  11      147.40      143.21     13.45 o 
 -12   2  11      371.98      355.46     22.81 o 
 -11   2  11      101.48       93.31      9.77 o 
 -10   2  11      268.88      266.59     16.26 o 
  -9   2  11       10.86       10.42      4.24 o 
  -8   2  11       53.61       47.60     10.20 o 
  -7   2  11      384.43      395.35     16.01 o 
  -6   2  11        0.15        0.23      2.62 o 
  -5   2  11      116.51      122.02      8.65 o 
  -4   2  11      205.30      209.22      9.08 o 
  -3   2  11        0.17        1.33      2.97 o 
  -2   2  11       32.01       26.13      3.85 o 
  -1   2  11      124.26      125.75      7.75 o 
   0   2  11     1073.27     1053.02     29.29 o 
   1   2  11      183.92      158.78      9.07 o 
   2   2  11       31.92       23.35      4.28 o 
   3   2  11        0.02       -3.14      3.14 o 
   4   2  11      219.61      254.33     12.61 o 
   5   2  11       30.43       27.16      8.23 o 
   6   2  11      349.13      371.94     18.61 o 
   7   2  11        3.55       -3.28      4.94 o 
   8   2  11       43.77       24.21      8.83 o 
   9   2  11        1.30       -6.97      6.97 o 
  10   2  11        4.16       -6.19      8.06 o 
 -18   3  11        1.88       -9.72      9.72 o 
 -17   3  11        7.33       10.84     11.22 o 
 -16   3  11       45.59       57.95     15.33 o 
 -15   3  11       34.89       31.03     11.96 o 
 -14   3  11      288.09      333.51     29.91 o 
 -13   3  11      432.46      473.72     35.52 o 
 -12   3  11        5.50        2.24      7.10 o 
 -11   3  11        8.31       -0.83      4.67 o 
 -10   3  11      163.91      176.89     13.57 o 
  -9   3  11      127.16      132.92      9.67 o 
  -8   3  11      149.05      143.06     10.70 o 
  -7   3  11      630.96      627.99     22.31 o 
  -6   3  11       97.71       96.21      7.55 o 
  -5   3  11       80.57       81.22      6.70 o 
  -4   3  11      335.36      310.45     13.18 o 
  -3   3  11        6.62        3.22      2.62 o 
  -2   3  11        0.26       -0.46      2.67 o 
  -1   3  11        1.00       -1.63      2.09 o 
   0   3  11       11.63       14.82      3.45 o 
   1   3  11       35.99       35.57      4.61 o 
   2   3  11      334.38      285.65     22.30 o 
   3   3  11      130.97      115.20     23.72 o 
   4   3  11        0.57        3.86      5.84 o 
   5   3  11        3.46       -2.84      8.60 o 
   6   3  11      184.72      155.00     15.33 o 
   7   3  11       34.50       29.50      8.98 o 
   8   3  11       24.73       31.09      9.89 o 
   9   3  11      118.49      119.44     14.80 o 
  10   3  11        0.41        2.43      7.67 o 
 -17   4  11       76.42       52.72     16.08 o 
 -16   4  11        9.91        8.60     10.47 o 
 -15   4  11       10.66       18.32     11.22 o 
 -14   4  11      163.87      163.02     20.94 o 
 -13   4  11       14.86       29.16     11.22 o 
 -12   4  11       70.66       96.09     16.08 o 
 -11   4  11       16.78       22.81      9.35 o 
 -10   4  11      232.66      237.29     33.09 o 
  -9   4  11        6.25        3.95      7.10 o 
  -8   4  11      101.80       94.25     10.16 o 
  -7   4  11      762.93      782.56     33.55 o 
  -6   4  11      392.44      366.59     19.66 o 
  -5   4  11        6.27       -0.79      5.42 o 
  -4   4  11      385.33      351.63     21.69 o 
  -3   4  11        0.97        1.12      4.49 o 
  -2   4  11      289.20      254.84     15.99 o 
  -1   4  11      429.72      407.63     20.89 o 
   0   4  11      140.74      107.67     10.69 o 
   1   4  11       93.46       64.05      9.15 o 
   2   4  11      295.64      288.17     20.56 o 
   3   4  11       87.63       97.04     11.33 o 
   4   4  11       32.30       13.66      6.44 o 
   5   4  11      186.45      191.22     16.51 o 
   6   4  11        7.07        3.65      6.74 o 
   7   4  11       93.23      111.35     13.73 o 
   8   4  11       54.02       74.93     12.80 o 
   9   4  11        0.69        8.90      9.35 o 
 -15   5  11        0.26       13.46     10.47 o 
 -14   5  11       53.57       49.35     13.83 o 
 -13   5  11        0.77        8.60      9.72 o 
 -12   5  11       62.37       60.57     13.46 o 
 -11   5  11      121.97       95.34     14.96 o 
 -10   5  11       48.10       67.19      9.51 o 
  -9   5  11        7.53        7.36      5.32 o 
  -8   5  11      279.68      274.65     17.46 o 
  -7   5  11      256.09      256.20     16.83 o 
  -6   5  11        3.56        7.14      5.15 o 
  -5   5  11        0.07       -4.09      4.09 o 
  -4   5  11        6.94       -0.29      4.36 o 
  -3   5  11      210.41      202.62     35.33 o 
  -2   5  11      391.48      420.38     21.41 o 
  -1   5  11        6.73       -1.98      4.36 o 
   0   5  11        6.63        3.44      4.89 o 
   1   5  11        8.20       11.77      5.53 o 
   2   5  11        2.31        3.07      5.15 o 
   3   5  11        9.90       10.30      6.44 o 
   4   5  11       87.03       90.99     11.76 o 
   5   5  11        2.66       12.65      6.74 o 
   6   5  11      245.31      217.40     18.46 o 
   7   5  11        0.26       -0.44      7.29 o 
 -13   6  11       12.85       15.70     10.84 o 
 -12   6  11        0.02       -0.37      7.48 o 
 -11   6  11      111.28      145.44     19.44 o 
 -10   6  11      272.25      299.49     26.55 o 
  -9   6  11       69.79       57.54     11.03 o 
  -8   6  11        5.41       -3.33      4.91 o 
  -7   6  11      102.63       94.86     10.49 o 
  -6   6  11       36.89       43.92      7.61 o 
  -5   6  11       43.55       48.09      8.23 o 
  -4   6  11       49.35       36.63      6.81 o 
  -3   6  11        8.96        6.79      5.27 o 
  -2   6  11       12.10       11.78      5.55 o 
  -1   6  11       15.58       13.01      5.68 o 
   0   6  11       56.41       40.00      7.92 o 
   1   6  11        0.01        1.99      5.15 o 
   2   6  11        0.29       -0.86      6.36 o 
   3   6  11        5.31        2.62      5.82 o 
   4   6  11        2.65        2.90      8.23 o 
   5   6  11       28.15       35.83      9.36 o 
 -10   7  11       17.47       16.83      9.35 o 
  -9   7  11       15.84       25.68      7.39 o 
  -8   7  11       44.07       45.59     11.03 o 
  -7   7  11        0.12       -3.56     10.84 o 
  -6   7  11       26.26       41.02      7.77 o 
  -5   7  11       36.54       31.94      7.14 o 
  -4   7  11        0.06       -1.07      4.76 o 
  -3   7  11        0.00        2.09      5.15 o 
  -2   7  11       18.57       24.60      7.08 o 
  -1   7  11       31.48       27.21      7.27 o 
   0   7  11        0.07        4.11      5.55 o 
   1   7  11       28.53       26.02      8.97 o 
   2   7  11        0.05        8.97      6.61 o 
 -18   0  12      116.76      135.72     22.06 o 
 -16   0  12      134.49      128.99     20.94 o 
 -14   0  12     1009.09      957.16     59.07 o 
 -12   0  12      138.77      150.68     19.07 o 
 -10   0  12     1032.41      933.60     54.59 o 
  -8   0  12      230.16      216.74     22.43 o 
  -6   0  12        0.75        4.49      3.97 o 
  -4   0  12       11.87       10.70      4.86 o 
  -2   0  12      922.39      900.97     37.01 o 
   0   0  12       64.86       79.01      9.21 o 
   2   0  12      587.15      600.11     28.29 o 
   4   0  12       34.98       32.13      7.92 o 
   6   0  12        9.97       -1.23     10.66 o 
   8   0  12       13.27       33.84      9.65 o 
  10   0  12        0.35      -11.22     11.22 o 
 -19   1  12       70.75       65.43     19.07 o 
 -18   1  12       20.51       41.13     15.33 o 
 -17   1  12       93.57       88.82     12.69 o 
 -16   1  12        0.00        0.42      5.68 o 
 -15   1  12      110.94      125.20     13.88 o 
 -14   1  12      449.28      423.96     23.92 o 
 -13   1  12       33.96       25.68      7.39 o 
 -12   1  12      342.08      342.01     53.84 o 
 -11   1  12      145.02      100.82     10.65 o 
 -10   1  12       45.45       40.94      7.28 o 
  -9   1  12       87.88       87.41      8.19 o 
  -8   1  12       24.21       17.47      4.66 o 
  -7   1  12      512.04      535.21     17.65 o 
  -6   1  12      505.32      482.00     25.43 o 
  -5   1  12      101.07       85.72      7.37 o 
  -4   1  12       17.72       19.54      3.53 o 
  -3   1  12       28.60       34.23      4.59 o 
  -2   1  12      117.27      127.76      9.36 o 
  -1   1  12       20.09       16.54      3.67 o 
   0   1  12      185.63      175.73     18.78 o 
   1   1  12       18.43       14.76      3.91 o 
   2   1  12      157.60      150.38     12.52 o 
   3   1  12      375.28      322.73     14.05 o 
   4   1  12       78.60       58.73      6.95 o 
   5   1  12       54.47       55.94      6.95 o 
   6   1  12       38.12       46.32      7.00 o 
   7   1  12       20.22       24.51      8.85 o 
   8   1  12       18.68        8.15     13.99 o 
   9   1  12        5.54        4.27      6.82 o 
  10   1  12       42.07       27.04     17.20 o 
 -18   2  12       14.76       20.56     12.71 o 
 -17   2  12       16.55       23.18     11.59 o 
 -16   2  12        0.41        6.73     10.10 o 
 -15   2  12       21.53       35.52     11.59 o 
 -14   2  12       92.07       68.57     10.57 o 
 -13   2  12      140.36      118.68     12.66 o 
 -12   2  12       11.33        9.97      5.84 o 
 -11   2  12       45.89       36.30      7.18 o 
 -10   2  12      327.74      319.82     18.48 o 
  -9   2  12       20.90       12.27      5.89 o 
  -8   2  12      587.94      539.03     20.74 o 
  -7   2  12      332.41      310.73     14.31 o 
  -6   2  12       13.30       12.24      4.28 o 
  -5   2  12      532.19      498.66     16.56 o 
  -4   2  12      867.91      881.96     25.42 o 
  -3   2  12       89.33       70.69      9.06 o 
  -2   2  12      399.30      386.16     13.91 o 
  -1   2  12      467.81      450.52     15.58 o 
   0   2  12       18.82       21.40      4.09 o 
   1   2  12      462.89      510.15     17.51 o 
   2   2  12      142.92      132.40     13.55 o 
   3   2  12        0.12       -0.04      3.82 o 
   4   2  12       94.54       85.67      9.33 o 
   5   2  12      206.21      190.51     16.70 o 
   6   2  12       33.25       22.59      8.80 o 
   7   2  12        0.58        3.68      7.24 o 
   8   2  12        0.06       16.61      8.98 o 
   9   2  12       37.81       52.26     16.26 o 
 -18   3  12        0.86        2.99     11.22 o 
 -17   3  12        1.99       -8.60     10.47 o 
 -16   3  12        6.84       15.33     10.84 o 
 -15   3  12       25.47       26.17     11.96 o 
 -14   3  12       41.43       31.03     11.59 o 
 -13   3  12       62.25       55.71     13.46 o 
 -12   3  12        0.12       -4.11      7.10 o 
 -11   3  12       13.00       -7.10      7.10 o 
 -10   3  12        0.25       -0.08      5.68 o 
  -9   3  12      119.81      126.90      9.91 o 
  -8   3  12      380.64      330.80     19.10 o 
  -7   3  12       13.71        8.69      3.79 o 
  -6   3  12      332.81      321.53     14.36 o 
  -5   3  12       51.37       54.48      6.09 o 
  -4   3  12       88.29       90.40      7.77 o 
  -3   3  12     1131.68     1167.45     31.83 o 
  -2   3  12      112.71      108.29      8.26 o 
  -1   3  12      393.52      405.65     14.52 o 
   0   3  12       42.65       44.46      7.15 o 
   1   3  12       98.80       82.60      8.30 o 
   2   3  12        6.35        1.48      5.80 o 
   3   3  12       15.50        6.70      9.35 o 
   4   3  12       40.16       36.65      8.43 o 
   5   3  12      153.51      154.23     15.07 o 
   6   3  12        0.05        6.20      6.86 o 
   7   3  12      143.82      129.22     15.33 o 
   8   3  12       37.11       37.79     33.09 o 
   9   3  12       15.19        5.32      8.68 o 
 -17   4  12        0.00        6.73     11.22 o 
 -16   4  12       24.34        8.60     11.96 o 
 -15   4  12       15.81       27.67     12.34 o 
 -14   4  12        4.43        6.36     10.10 o 
 -13   4  12       61.90       62.81     13.46 o 
 -12   4  12      100.22       81.51     14.96 o 
 -11   4  12       28.70       24.30     10.10 o 
 -10   4  12       35.44       39.81     20.94 o 
  -9   4  12        0.03       -4.58      4.58 o 
  -8   4  12      269.66      292.24     18.26 o 
  -7   4  12       34.36       46.11      8.14 o 
  -6   4  12      390.58      394.94     21.40 o 
  -5   4  12       11.41       -4.62      4.62 o 
  -4   4  12        1.42       -4.31      4.31 o 
  -3   4  12      801.22      821.52     35.42 o 
  -2   4  12      269.11      223.87     15.86 o 
  -1   4  12       84.58       78.67      9.77 o 
   0   4  12       76.58       67.85      9.24 o 
   1   4  12       34.12       27.70      6.97 o 
   2   4  12       70.53       70.07     10.04 o 
   3   4  12       99.91      111.41     12.42 o 
   4   4  12       30.73       27.40      7.61 o 
   5   4  12        1.10       -4.79      6.21 o 
   6   4  12       13.88       28.57      9.38 o 
   7   4  12        0.35        1.12      8.20 o 
   8   4  12        6.64        4.83      8.68 o 
 -15   5  12        0.84       -4.86     11.22 o 
 -14   5  12        0.69       12.34     11.96 o 
 -13   5  12       71.25       78.14     15.70 o 
 -12   5  12       45.83       44.12     11.96 o 
 -11   5  12      156.35      152.55     19.07 o 
 -10   5  12       95.70       72.19     17.01 o 
  -9   5  12      144.27      133.75     12.92 o 
  -8   5  12       30.54       25.76     11.59 o 
  -7   5  12       17.24        8.63      6.92 o 
  -6   5  12       61.28       66.71      9.21 o 
  -5   5  12        0.15        0.83      4.89 o 
  -4   5  12       72.00       72.34     12.53 o 
  -3   5  12       50.79       48.71      7.64 o 
  -2   5  12       12.87       13.38      5.38 o 
  -1   5  12        4.65        1.87      4.49 o 
   0   5  12        0.83       -1.16      7.10 o 
   1   5  12       13.33       11.11      8.04 o 
   2   5  12       10.79       36.03     16.45 o 
   3   5  12       43.64       54.03      9.58 o 
   4   5  12        4.86        7.20      6.97 o 
   5   5  12        8.33        6.12      7.80 o 
   6   5  12       23.30       24.30      9.10 o 
 -13   6  12       37.00       34.02     11.59 o 
 -12   6  12        4.77       10.47      8.60 o 
 -11   6  12        2.55       -3.37      7.85 o 
 -10   6  12       18.59       15.67     11.78 o 
  -9   6  12        0.44        0.76      5.46 o 
  -8   6  12        0.30        3.43      5.66 o 
  -7   6  12        5.40        5.63      5.57 o 
  -6   6  12       42.37       38.12      7.54 o 
  -5   6  12        2.27       -5.42      5.42 o 
  -4   6  12       10.31        5.35      5.11 o 
  -3   6  12       31.38       31.49      7.12 o 
  -2   6  12       47.26       45.82      7.77 o 
  -1   6  12       64.52       53.65     11.40 o 
   0   6  12        6.92        6.17      5.55 o 
   1   6  12        0.39        0.82      5.53 o 
   2   6  12       27.61       23.25      7.65 o 
   3   6  12        1.50       -1.77      6.21 o 
   4   6  12        1.07       -3.08      6.92 o 
  -9   7  12      142.31      157.07     14.82 o 
  -8   7  12        4.82        1.65      5.60 o 
  -7   7  12        3.58       -0.12      5.91 o 
  -6   7  12       11.75       19.10      7.24 o 
  -5   7  12        8.45        7.49      6.01 o 
  -4   7  12       19.65       10.17      5.91 o 
  -3   7  12        1.95       -1.61      8.23 o 
  -2   7  12        3.98        5.33      5.91 o 
  -1   7  12        0.58        1.73      5.74 o 
   0   7  12        0.04       -4.11      5.29 o 
 -19   0  13        0.39      -10.10     10.10 o 
 -17   0  13       10.78       -1.12     10.84 o 
 -15   0  13      140.56      107.68     17.57 o 
 -13   0  13      810.55      665.52     44.87 o 
 -11   0  13        2.50       -5.98      5.98 o 
  -9   0  13      143.34      146.19     18.32 o 
  -7   0  13      128.63      113.87     10.91 o 
  -5   0  13      416.48      461.06     22.86 o 
  -3   0  13      229.71      248.44     15.99 o 
  -1   0  13      515.78      574.36     27.09 o 
   1   0  13      924.23      987.86     41.64 o 
   3   0  13       28.44       40.55      8.56 o 
   5   0  13      357.66      386.69     23.53 o 
   7   0  13       34.55       16.83     12.90 o 
   9   0  13        0.68       -5.61     12.71 o 
 -18   1  13       41.25       50.48     16.83 o 
 -17   1  13        1.09       -0.07      6.55 o 
 -16   1  13       40.83       45.34      9.51 o 
 -15   1  13        2.57        0.39      8.04 o 
 -14   1  13       12.16       24.64      7.24 o 
 -13   1  13      159.86      157.18     14.10 o 
 -12   1  13       56.09       44.07      8.18 o 
 -11   1  13      142.33      130.59     14.58 o 
 -10   1  13       32.94       22.04      6.55 o 
  -9   1  13        0.21       -3.35      3.35 o 
  -8   1  13      349.27      335.46     15.94 o 
  -7   1  13      577.63      606.85     19.98 o 
  -6   1  13     1540.20     1559.74     41.92 o 
  -5   1  13      333.53      494.63     21.97 o 
  -4   1  13       47.61       73.58      9.23 o 
  -3   1  13       28.03       40.21      4.88 o 
  -2   1  13        0.16        0.62      2.92 o 
  -1   1  13        6.38        3.28      3.54 o 
   0   1  13       64.62       65.78      6.47 o 
   1   1  13      601.59      622.66     20.84 o 
   2   1  13       27.59       16.76      5.14 o 
   3   1  13      144.85      135.64     14.46 o 
   4   1  13      161.56      141.14     10.04 o 
   5   1  13       55.47       52.86      9.66 o 
   6   1  13       18.64       17.58      6.61 o 
   7   1  13        8.29        9.24      7.78 o 
   8   1  13       13.46        8.32      8.18 o 
   9   1  13       13.94        7.39      9.12 o 
 -18   2  13       32.04       31.41     13.09 o 
 -17   2  13      159.27      229.57     29.16 o 
 -16   2  13      133.51      173.49     24.30 o 
 -15   2  13       42.13       25.05     11.96 o 
 -14   2  13      691.89      684.97     47.11 o 
 -13   2  13      367.52      316.49     20.34 o 
 -12   2  13      101.48       89.67     10.70 o 
 -11   2  13        0.76        5.25      5.38 o 
 -10   2  13      112.24      108.84      9.52 o 
  -9   2  13        9.97       10.04      4.66 o 
  -8   2  13       97.44       91.59     15.15 o 
  -7   2  13       55.26       52.40      6.53 o 
  -6   2  13      978.10      939.01     27.46 o 
  -5   2  13      164.34      195.69     21.57 o 
  -4   2  13      381.36      401.28     17.75 o 
  -3   2  13      326.69      311.71     15.81 o 
  -2   2  13      423.60      398.26     14.85 o 
  -1   2  13      182.70      178.54     10.36 o 
   0   2  13       18.11       13.40      4.64 o 
   1   2  13       48.54       54.96      6.14 o 
   2   2  13        1.06       -3.83      3.83 o 
   3   2  13       53.84       40.64      7.61 o 
   4   2  13       53.97       27.54      8.75 o 
   5   2  13      102.00       88.30     12.90 o 
   6   2  13       17.87       14.87      8.14 o 
   7   2  13        2.55       -6.91      6.91 o 
   8   2  13        0.17       -5.26      7.80 o 
 -17   3  13        8.65        5.98     11.22 o 
 -16   3  13      141.07      144.70     21.69 o 
 -15   3  13       54.74       72.16     16.45 o 
 -14   3  13       93.81       79.64     16.45 o 
 -13   3  13       53.03       70.29     14.96 o 
 -12   3  13        1.73       -1.87      7.48 o 
 -11   3  13      135.74      123.01     17.95 o 
 -10   3  13      952.36      968.69     63.00 o 
  -9   3  13        1.65        3.01      5.38 o 
  -8   3  13       34.97       27.22     16.26 o 
  -7   3  13      356.64      346.36     17.83 o 
  -6   3  13      368.00      350.30     16.32 o 
  -5   3  13       15.44        8.49      4.82 o 
  -4   3  13        0.95       -3.55      3.55 o 
  -3   3  13       31.41       26.92      5.67 o 
  -2   3  13      427.77      434.30     23.67 o 
  -1   3  13       89.98       72.61      9.65 o 
   0   3  13       45.65       20.62      9.53 o 
   1   3  13       19.45        1.34      5.53 o 
   2   3  13      238.82      212.59     36.64 o 
   3   3  13        0.57        5.63      6.33 o 
   4   3  13       72.06       48.96     14.77 o 
   5   3  13       53.08       59.65     14.58 o 
   6   3  13       68.10       77.99     13.65 o 
   7   3  13       58.82       76.04     12.68 o 
 -16   4  13        3.42       -4.86     10.47 o 
 -15   4  13       43.20       43.37     14.96 o 
 -14   4  13        0.54       -8.23      8.60 o 
 -13   4  13        2.43        5.23      8.60 o 
 -12   4  13      108.55       84.87     14.96 o 
 -11   4  13      139.91      126.37     18.32 o 
 -10   4  13      213.64      175.58     43.00 o 
  -9   4  13        0.66       -3.74      4.76 o 
  -8   4  13        0.03        7.69      5.61 o 
  -7   4  13      252.02      263.84     17.77 o 
  -6   4  13       73.12       77.06     14.02 o 
  -5   4  13      105.80       94.91     13.46 o 
  -4   4  13       93.10       85.24     23.18 o 
  -3   4  13       65.70       64.69     14.39 o 
  -2   4  13       12.75       12.63      5.68 o 
  -1   4  13       73.56       72.52      9.74 o 
   0   4  13        0.47       -0.75      5.02 o 
   1   4  13       11.36       10.84      6.08 o 
   2   4  13        8.58        3.05      6.44 o 
   3   4  13        2.77       -5.91      5.91 o 
   4   4  13        7.80       16.60      7.72 o 
   5   4  13       37.07       41.88     10.30 o 
   6   4  13      120.26      134.79     16.02 o 
 -15   5  13       15.71       17.20     12.71 o 
 -14   5  13       80.98       87.86     17.95 o 
 -13   5  13        0.14       -6.36      8.23 o 
 -12   5  13        7.84        7.10      9.35 o 
 -11   5  13       11.42        7.10      8.60 o 
 -10   5  13        1.14       -5.30      5.30 o 
  -9   5  13       40.65       29.06      8.60 o 
  -8   5  13       22.31       27.15      7.53 o 
  -7   5  13       67.97       72.80      9.89 o 
  -6   5  13       14.80       10.28      5.82 o 
  -5   5  13        3.02        2.13      5.03 o 
  -4   5  13       26.55       21.78      6.33 o 
  -3   5  13       25.61       13.86      5.94 o 
  -2   5  13       11.61        7.97      5.80 o 
  -1   5  13       53.27       48.83      8.59 o 
   0   5  13       11.45        7.85      6.17 o 
   1   5  13       10.80       16.29      7.01 o 
   2   5  13        2.44        3.07      6.06 o 
   3   5  13        4.46        2.58      8.41 o 
   4   5  13        6.86        5.90      7.53 o 
   5   5  13       11.94       15.36      8.32 o 
 -12   6  13        3.28        2.24      8.23 o 
 -11   6  13        0.32        7.10      7.48 o 
 -10   6  13       66.97       48.21     13.83 o 
  -9   6  13       14.46       11.08      6.59 o 
  -8   6  13       19.92       11.51      6.82 o 
  -7   6  13      114.17       97.32     11.60 o 
  -6   6  13       38.89       35.85      9.35 o 
  -5   6  13        0.11       -0.23      5.48 o 
  -4   6  13       22.98       17.83      6.55 o 
  -3   6  13       17.44       21.31      7.18 o 
  -2   6  13        7.62        6.88     10.47 o 
  -1   6  13        5.74       10.26      6.44 o 
   0   6  13       72.87       62.56      9.91 o 
   1   6  13       37.15       27.86      8.32 o 
   2   6  13       79.04       77.94     15.89 o 
  -8   7  13        1.48        1.33      6.20 o 
  -7   7  13       17.81       28.12      7.65 o 
  -6   7  13        3.30       -4.07      5.80 o 
  -5   7  13        9.37       10.54      6.63 o 
  -4   7  13       54.90       55.26      9.47 o 
  -3   7  13       52.28       68.88     10.31 o 
  -2   7  13        8.78       13.73      7.27 o 
 -18   0  14        1.33       -8.97      9.72 o 
 -16   0  14       15.30       29.91     11.59 o 
 -14   0  14        0.12        2.24      8.23 o 
 -12   0  14      470.06      383.99     32.15 o 
 -10   0  14      921.61      825.92     51.22 o 
  -8   0  14     1488.63     1580.42     92.35 o 
  -6   0  14      770.66      782.29     34.89 o 
  -4   0  14     4310.71     4592.60    203.58 o 
  -2   0  14       98.54      108.55     11.63 o 
   0   0  14        1.21       -1.50      5.11 o 
   2   0  14      893.17      961.76     42.03 o 
   4   0  14       48.26       43.64      9.91 o 
   6   0  14       17.06        8.11     17.76 o 
   8   0  14        0.19       -1.87     12.34 o 
 -18   1  14        0.20        0.75     11.96 o 
 -17   1  14        0.00        9.35     10.47 o 
 -16   1  14        1.36        3.89      7.10 o 
 -15   1  14       96.14       83.00     11.50 o 
 -14   1  14       67.91       72.78     10.44 o 
 -13   1  14       14.25        8.46      6.11 o 
 -12   1  14       21.66       21.41      7.12 o 
 -11   1  14      309.36      288.74     22.43 o 
 -10   1  14        0.71       -3.73      3.73 o 
  -9   1  14       12.81       -2.75      4.21 o 
  -8   1  14      767.27      710.38     33.94 o 
  -7   1  14       21.87       21.47      5.33 o 
  -6   1  14      456.31      472.15     17.37 o 
  -5   1  14     1302.01     1403.81     38.88 o 
  -4   1  14      389.20      528.73     19.43 o 
  -3   1  14      196.95      196.62     18.17 o 
  -2   1  14      502.80      540.75     18.83 o 
  -1   1  14       48.39       39.45      5.67 o 
   0   1  14        4.87        6.23      4.15 o 
   1   1  14       27.28       29.76      5.64 o 
   2   1  14        0.76       -2.79      4.01 o 
   3   1  14      531.16      573.32     20.98 o 
   4   1  14        0.34        0.90      7.26 o 
   5   1  14        2.55       -3.04      5.83 o 
   6   1  14       72.56       72.39     10.16 o 
   7   1  14       13.57       25.81     12.90 o 
   8   1  14        0.36       -7.12      7.12 o 
 -18   2  14       54.43       81.13     18.69 o 
 -17   2  14        4.36       -2.62     10.84 o 
 -16   2  14       84.42      110.30     19.44 o 
 -15   2  14       17.56       25.42     11.59 o 
 -14   2  14        1.99       -0.37      9.35 o 
 -13   2  14      140.86      151.43     21.31 o 
 -12   2  14       23.51       28.04      7.67 o 
 -11   2  14      507.15      470.41     36.27 o 
 -10   2  14       22.16       20.04      5.67 o 
  -9   2  14        0.10       -3.78      4.48 o 
  -8   2  14      143.79      139.91     10.58 o 
  -7   2  14        4.22        5.05      4.37 o 
  -6   2  14        6.27        7.04      4.00 o 
  -5   2  14        3.45        3.09      3.88 o 
  -4   2  14      707.82      752.92     23.49 o 
  -3   2  14      197.12      167.36     11.31 o 
  -2   2  14      176.18      184.47     10.65 o 
  -1   2  14      643.15      665.28     21.61 o 
   0   2  14        8.61       11.44      4.91 o 
   1   2  14      299.82      322.97     16.83 o 
   2   2  14       56.49       38.21      9.32 o 
   3   2  14       83.60       84.52     11.48 o 
   4   2  14        1.21       -5.44      5.84 o 
   5   2  14        1.63        1.74      6.97 o 
   6   2  14        0.11       -4.47      7.53 o 
   7   2  14       30.50       27.85     10.84 o 
 -17   3  14       22.37       55.71     14.96 o 
 -16   3  14       64.56       43.00     14.58 o 
 -15   3  14       83.41       97.21     19.44 o 
 -14   3  14       51.15       59.45     15.33 o 
 -13   3  14       11.03       15.70     10.47 o 
 -12   3  14       82.96       76.27     15.70 o 
 -11   3  14       11.43        1.19      6.47 o 
 -10   3  14       86.71       56.16      9.88 o 
  -9   3  14      102.88      104.92     14.96 o 
  -8   3  14      225.14      219.98     19.82 o 
  -7   3  14      104.84       78.69     12.90 o 
  -6   3  14        0.84        5.18      5.68 o 
  -5   3  14        9.64        3.31      6.92 o 
  -4   3  14      357.15      351.61     20.87 o 
  -3   3  14        3.32        5.05      5.55 o 
  -2   3  14      160.08      157.94     14.39 o 
  -1   3  14       35.71       50.45      8.44 o 
   0   3  14      110.97       96.84     18.51 o 
   1   3  14      106.99       95.34     11.36 o 
   2   3  14       10.26       -4.36      7.29 o 
   3   3  14        2.08        4.31      6.71 o 
   4   3  14       18.07       10.49     14.58 o 
   5   3  14       98.25      111.19     14.89 o 
   6   3  14        1.07        0.32     11.78 o 
 -16   4  14       14.73       28.04     13.46 o 
 -15   4  14        8.63        8.23     11.22 o 
 -14   4  14       11.94       -4.11      9.72 o 
 -13   4  14       18.22        7.10      9.72 o 
 -12   4  14       37.10       40.38     11.96 o 
 -11   4  14        0.16       -2.93      7.10 o 
 -10   4  14       31.56       36.08      8.62 o 
  -9   4  14        0.07       -4.04      5.74 o 
  -8   4  14       28.77       29.41      7.80 o 
  -7   4  14       38.76       50.39      8.88 o 
  -6   4  14        5.45       15.97      6.11 o 
  -5   4  14      103.29       93.38     10.51 o 
  -4   4  14      187.31      225.77     17.18 o 
  -3   4  14        9.39       16.55      6.47 o 
  -2   4  14      112.25      114.28     12.43 o 
  -1   4  14        0.07       -2.69      6.73 o 
   0   4  14       78.73       73.65     15.14 o 
   1   4  14       62.27       65.08     10.42 o 
   2   4  14       16.59       21.87      8.20 o 
   3   4  14       11.10       -3.37      6.21 o 
   4   4  14      152.42      138.99     15.42 o 
   5   4  14       18.09        3.89      8.35 o 
 -14   5  14        3.50        0.37      9.72 o 
 -13   5  14        1.87        6.36      9.35 o 
 -12   5  14        0.69        7.85     10.10 o 
 -11   5  14        0.61        1.68     10.28 o 
 -10   5  14       24.84       16.48      7.33 o 
  -9   5  14        5.30        7.79      6.81 o 
  -8   5  14       88.16       69.64     10.32 o 
  -7   5  14       63.39       75.15     10.59 o 
  -6   5  14       33.90       35.13     10.28 o 
  -5   5  14       13.13       12.91      6.81 o 
  -4   5  14        8.19       12.13      8.60 o 
  -3   5  14      121.04      127.75     13.35 o 
  -2   5  14       67.67       65.27     10.11 o 
  -1   5  14       12.18       20.38      7.14 o 
   0   5  14        0.32       -5.41      5.41 o 
   1   5  14        6.02       -4.13      5.94 o 
   2   5  14        0.05        3.12      6.91 o 
   3   5  14       22.59       25.55      8.78 o 
 -11   6  14        0.53       -6.11      6.11 o 
 -10   6  14       15.75       20.90      7.81 o 
  -9   6  14       11.90       12.75      6.82 o 
  -8   6  14       56.11       66.24     11.03 o 
  -7   6  14       19.11       17.57      7.18 o 
  -6   6  14        1.94        4.53      5.84 o 
  -5   6  14       32.02       26.73      7.61 o 
  -4   6  14        2.59        3.74      5.84 o 
  -3   6  14        0.43        5.48      5.91 o 
  -2   6  14       33.30       42.46     12.71 o 
  -1   6  14        1.19       -1.51      5.94 o 
   0   6  14        0.24       -5.82      5.82 o 
   1   6  14        0.81       -8.79      8.79 o 
 -17   0  15        0.01       12.71     10.47 o 
 -15   0  15       26.96       43.37     13.09 o 
 -13   0  15      177.39      128.99     19.44 o 
 -11   0  15        0.04       -6.73      6.73 o 
  -9   0  15      380.85      426.85     46.18 o 
  -7   0  15      100.33      125.00     31.41 o 
  -5   0  15      147.78      145.16     15.14 o 
  -3   0  15     1048.83     1189.47     48.77 o 
  -1   0  15       87.47       69.06     11.03 o 
   1   0  15       83.13       96.69     12.29 o 
   3   0  15      374.90      408.64     24.96 o 
   5   0  15       51.73       50.85     15.70 o 
 -18   1  15       50.84       59.07     16.45 o 
 -17   1  15       18.36       21.31     12.71 o 
 -16   1  15       19.05       19.44     10.47 o 
 -15   1  15       22.47       23.14      8.25 o 
 -14   1  15        2.02        9.09      6.18 o 
 -13   1  15       52.37       52.07      9.12 o 
 -12   1  15       16.80        0.93      5.29 o 
 -11   1  15       23.77       32.15      7.88 o 
 -10   1  15       18.86       14.83      5.25 o 
  -9   1  15        1.40        1.44      4.64 o 
  -8   1  15      207.61      207.72     11.93 o 
  -7   1  15       11.75       18.52      5.40 o 
  -6   1  15      744.89      744.66     23.91 o 
  -5   1  15        0.04       19.57      5.37 o 
  -4   1  15        3.67        5.78      3.67 o 
  -3   1  15        8.07       15.44      5.40 o 
  -2   1  15        5.68        4.67      3.99 o 
  -1   1  15      145.27      161.79     13.84 o 
   0   1  15       15.01       10.12      4.89 o 
   1   1  15      261.31      327.42     15.17 o 
   2   1  15        2.53        2.02      4.40 o 
   3   1  15        1.53       -4.79      4.94 o 
   4   1  15        1.41       -7.14      7.14 o 
   5   1  15        1.76       -0.78      6.23 o 
   6   1  15        9.39       10.91      8.41 o 
 -17   2  15        0.73       11.59     10.84 o 
 -16   2  15       43.26       46.74     14.21 o 
 -15   2  15      125.81      127.87     20.19 o 
 -14   2  15        4.64        3.37      9.35 o 
 -13   2  15       50.09       59.82     14.96 o 
 -12   2  15        5.07       -0.75      8.97 o 
 -11   2  15      193.17      165.32     13.38 o 
 -10   2  15      137.20      150.86     12.03 o 
  -9   2  15        0.14        1.02      4.77 o 
  -8   2  15      146.71      123.38     10.17 o 
  -7   2  15       39.99       28.86      5.18 o 
  -6   2  15       15.42        9.32      5.61 o 
  -5   2  15      335.16      365.81     15.07 o 
  -4   2  15      104.97      123.22     16.84 o 
  -3   2  15       22.11       33.15      5.18 o 
  -2   2  15        1.52        0.04      4.52 o 
  -1   2  15      186.22      193.16     13.34 o 
   0   2  15      106.48       91.20      9.71 o 
   1   2  15       43.21       17.26      7.61 o 
   2   2  15        7.97        5.89     12.15 o 
   3   2  15       49.08       65.21     11.74 o 
   4   2  15        0.17       -0.97      7.27 o 
   5   2  15      118.37       98.42     14.58 o 
   6   2  15        1.31        3.93      7.93 o 
 -16   3  15        0.49        4.86     10.10 o 
 -15   3  15       22.45       20.19     12.34 o 
 -14   3  15       51.21       61.32     16.45 o 
 -13   3  15        0.01       -7.85      7.85 o 
 -12   3  15       92.25       75.90     16.08 o 
 -11   3  15       99.75       82.91     11.92 o 
 -10   3  15       45.29       30.64     14.02 o 
  -9   3  15       25.37       26.18      7.98 o 
  -8   3  15      283.49      336.72     21.71 o 
  -7   3  15      212.16      189.60     15.86 o 
  -6   3  15        8.25       14.10      6.74 o 
  -5   3  15      185.27      152.91     13.73 o 
  -4   3  15      241.87      284.95     19.52 o 
  -3   3  15       88.60       64.54      9.38 o 
  -2   3  15      133.15      142.30     14.36 o 
  -1   3  15        0.01       -6.36      6.73 o 
   0   3  15        2.86       -5.38      5.38 o 
   1   3  15       45.27       45.58      9.51 o 
   2   3  15        7.89       -6.11      6.18 o 
   3   3  15      158.86      157.16     16.52 o 
   4   3  15        0.45        8.56      8.03 o 
   5   3  15        0.04       -9.91      9.91 o 
 -15   4  15      245.15      228.45     27.67 o 
 -14   4  15      132.87      123.01     19.82 o 
 -13   4  15       12.04       20.56     11.59 o 
 -12   4  15       11.29        4.11     10.10 o 
 -11   4  15       77.04       72.54     11.32 o 
 -10   4  15       23.58       25.55      8.59 o 
  -9   4  15       14.24       13.03      7.50 o 
  -8   4  15       65.30       69.36     14.58 o 
  -7   4  15        0.76       -4.17     14.58 o 
  -6   4  15      189.54      217.05     17.77 o 
  -5   4  15        0.41       -4.09      5.66 o 
  -4   4  15      198.77      214.86     17.67 o 
  -3   4  15       41.89       59.72     10.84 o 
  -2   4  15        0.02       -3.37      5.55 o 
  -1   4  15       26.10       23.29      7.28 o 
   0   4  15      127.14      112.88     13.35 o 
   1   4  15        3.64       -5.05      6.35 o 
   2   4  15       32.51       30.47      9.24 o 
   3   4  15       25.43       15.40      9.72 o 
   4   4  15        0.50       -1.14      7.12 o 
 -13   5  15       28.67       62.81     16.45 o 
 -12   5  15        7.96        9.35     10.47 o 
 -11   5  15      183.48      166.25     16.44 o 
 -10   5  15       76.62       82.84     13.46 o 
  -9   5  15        0.65        6.45      7.08 o 
  -8   5  15       15.59       14.80     10.66 o 
  -7   5  15      110.19       71.75     10.78 o 
  -6   5  15        6.26        4.38     14.02 o 
  -5   5  15        0.15        5.42      6.33 o 
  -4   5  15        7.12       -3.07      5.91 o 
  -3   5  15       59.29       58.64     15.52 o 
  -2   5  15       26.88       21.40      7.53 o 
  -1   5  15        0.14       -4.79      5.53 o 
   0   5  15       13.23        8.08     15.52 o 
   1   5  15       98.17       93.70     13.07 o 
   2   5  15        8.29       15.86      8.32 o 
 -10   6  15        4.05        4.35      7.12 o 
  -9   6  15        3.08       10.31      7.18 o 
  -8   6  15        7.45        6.03      7.48 o 
  -7   6  15       94.42       93.74     12.29 o 
  -6   6  15        1.19        1.05      6.44 o 
  -5   6  15       34.75       47.21     14.02 o 
  -4   6  15       13.24        7.44      6.97 o 
  -3   6  15        9.12        5.16      6.47 o 
  -2   6  15       42.46       25.54     14.58 o 
 -16   0  16        8.46        8.97     10.47 o 
 -14   0  16       22.78       11.96     10.47 o 
 -12   0  16       52.18       44.49     13.83 o 
 -10   0  16       38.94       54.21     13.46 o 
  -8   0  16      112.52       86.16     11.33 o 
  -6   0  16       53.90       74.12     11.59 o 
  -4   0  16      573.37      600.22     37.20 o 
  -2   0  16      816.17      885.96     39.65 o 
   0   0  16       90.96       87.73     31.03 o 
   2   0  16      115.50      106.94     13.60 o 
   4   0  16       26.23       41.50     14.21 o 
 -17   1  16       68.76       83.00     19.07 o 
 -16   1  16        3.35       -4.49     10.47 o 
 -15   1  16        1.06       -0.37      8.97 o 
 -14   1  16      103.19      103.16     12.66 o 
 -13   1  16       17.39       15.21      8.79 o 
 -12   1  16       12.61       18.51      6.87 o 
 -11   1  16       22.04       25.06      7.65 o 
 -10   1  16       51.34       28.44      9.60 o 
  -9   1  16      290.97      243.43     28.90 o 
  -8   1  16       41.14       38.86      6.14 o 
  -7   1  16        0.39       -4.04      4.04 o 
  -6   1  16      111.76      128.97      9.51 o 
  -5   1  16      779.50      824.19     26.35 o 
  -4   1  16       94.96       99.86      8.54 o 
  -3   1  16      107.41      128.15      9.32 o 
  -2   1  16       12.14       13.85      4.86 o 
  -1   1  16       29.91       19.50      5.30 o 
   0   1  16        2.77        7.70      4.88 o 
   1   1  16       98.20      110.78     17.56 o 
   2   1  16       49.71       36.69      7.60 o 
   3   1  16        0.97       -5.21      5.21 o 
   4   1  16        7.16       21.63      8.88 o 
   5   1  16       34.05       30.39     10.57 o 
 -16   2  16        0.35       -9.35      9.35 o 
 -15   2  16       12.24       22.81     12.71 o 
 -14   2  16       17.00       10.10     10.47 o 
 -13   2  16      111.71      124.51     20.56 o 
 -12   2  16      120.06       97.96     17.57 o 
 -11   2  16       16.39       14.73      7.39 o 
 -10   2  16      159.47      149.92     15.49 o 
  -9   2  16       10.20       -6.11      6.11 o 
  -8   2  16       13.46        0.00      7.85 o 
  -7   2  16      291.13      278.67     17.44 o 
  -6   2  16      482.99      555.96     24.38 o 
  -5   2  16       27.08       32.72      7.25 o 
  -4   2  16      739.82      794.45     30.35 o 
  -3   2  16       15.49       11.08      7.37 o 
  -2   2  16       25.48       20.42      8.04 o 
  -1   2  16        9.71       16.27      7.50 o 
   0   2  16       59.08       72.60     11.76 o 
   1   2  16       13.94       12.87     11.22 o 
   2   2  16      128.70      111.73     14.21 o 
   3   2  16       50.78       27.11      9.42 o 
   4   2  16       12.55        5.98      8.18 o 
 -16   3  16        3.76       15.33     13.46 o 
 -15   3  16        4.88        6.36     11.22 o 
 -14   3  16        8.32        7.85     10.47 o 
 -13   3  16       13.43        3.74     10.84 o 
 -12   3  16        0.13       -6.36      7.85 o 
 -11   3  16      141.58      138.75     15.33 o 
 -10   3  16        0.76        5.46     12.90 o 
  -9   3  16        0.55       -1.75      6.47 o 
  -8   3  16      142.17      148.03     15.09 o 
  -7   3  16       61.48       58.91     10.95 o 
  -6   3  16      130.29      130.75     15.14 o 
  -5   3  16      109.47      106.34     20.56 o 
  -4   3  16       81.12       74.48     10.69 o 
  -3   3  16      127.06      134.75     31.03 o 
  -2   3  16      113.34      108.76     12.56 o 
  -1   3  16        2.95        1.60      6.59 o 
   0   3  16        3.54       -3.67     11.78 o 
   1   3  16       57.45       45.24      9.85 o 
   2   3  16       17.37       25.07      9.12 o 
   3   3  16      144.37      141.88     15.99 o 
   4   3  16        0.02       -7.10     10.47 o 
 -14   4  16       48.42       35.52     14.58 o 
 -13   4  16       81.68      105.44     19.44 o 
 -12   4  16       18.78       32.53     12.71 o 
 -11   4  16      144.73      131.58     15.12 o 
 -10   4  16       10.65        7.83      7.72 o 
  -9   4  16        5.23       13.48      7.92 o 
  -8   4  16       23.75       10.46      7.12 o 
  -7   4  16       19.12       23.64      7.77 o 
  -6   4  16      158.66      149.73     14.26 o 
  -5   4  16        7.71       15.53      6.97 o 
  -4   4  16        0.20       20.98      7.66 o 
  -3   4  16        0.12        4.25      6.21 o 
  -2   4  16        8.79        9.15      7.39 o 
  -1   4  16      103.33       95.30     14.21 o 
   0   4  16        9.47       -6.59      6.59 o 
   1   4  16       61.20       50.76     10.18 o 
   2   4  16        1.68       -8.41      8.41 o 
 -12   5  16        0.02       -1.87     10.47 o 
 -11   5  16       17.40        4.30     14.77 o 
 -10   5  16        6.33        9.18      7.45 o 
  -9   5  16       55.15       77.94     11.95 o 
  -8   5  16        6.01       -5.74      5.74 o 
  -7   5  16        1.07        1.18      6.59 o 
  -6   5  16       87.31      111.42     12.66 o 
  -5   5  16       48.23       63.05     10.69 o 
  -4   5  16        3.56        7.31      6.86 o 
  -3   5  16        3.71        8.70      7.28 o 
  -2   5  16       28.37       30.22      8.62 o 
  -1   5  16      156.76      207.26     19.03 o 
   0   5  16       27.05       18.53      8.41 o 
 -15   0  17        7.66        5.61     11.22 o 
 -13   0  17      122.79      140.96     21.31 o 
 -11   0  17      113.51      110.67     18.69 o 
  -9   0  17        0.55       -0.97      6.11 o 
  -7   0  17       50.70       37.78      9.12 o 
  -5   0  17      195.55      191.82     17.28 o 
  -3   0  17        0.21        3.27      6.06 o 
  -1   0  17       14.52        9.47      6.92 o 
   1   0  17        3.28       -5.91      5.91 o 
   3   0  17       28.23       67.67     18.69 o 
 -16   1  17        2.88       -3.74     10.84 o 
 -15   1  17       20.11       35.89     13.46 o 
 -14   1  17        1.10       11.22     11.96 o 
 -13   1  17       47.17       47.76      9.89 o 
 -12   1  17       61.96       49.43     10.66 o 
 -11   1  17       40.16       49.58      8.99 o 
 -10   1  17        0.02       -3.15      4.85 o 
  -9   1  17       45.75       39.29      9.98 o 
  -8   1  17       47.94       48.68      6.96 o 
  -7   1  17      138.04      128.54     13.06 o 
  -6   1  17      113.07      121.90     12.25 o 
  -5   1  17      136.52      143.77     10.24 o 
  -4   1  17       74.22       79.38      7.61 o 
  -3   1  17       20.73       31.00      5.61 o 
  -2   1  17       70.43       81.05      8.25 o 
  -1   1  17       99.74      112.94     12.86 o 
   0   1  17        7.01        4.49      5.97 o 
   1   1  17       27.60       24.88      7.25 o 
   2   1  17        5.66       15.11      8.59 o 
   3   1  17       10.57        4.57     19.07 o 
 -16   2  17        1.23       13.09     11.22 o 
 -15   2  17        1.19       -1.12     11.96 o 
 -14   2  17        1.58        0.00     10.47 o 
 -13   2  17        0.00       -2.99      9.35 o 
 -12   2  17       52.04       43.37     14.96 o 
 -11   2  17       12.12       14.20      7.77 o 
 -10   2  17        0.68       -1.87      6.61 o 
  -9   2  17      163.16      157.67     15.80 o 
  -8   2  17        2.40       -1.36     11.40 o 
  -7   2  17      179.62      183.82     16.65 o 
  -6   2  17        1.53       -0.56      6.61 o 
  -5   2  17       26.39       16.50      8.03 o 
  -4   2  17      224.87      274.68     21.07 o 
  -3   2  17       66.95       57.08     10.70 o 
  -2   2  17       34.14       22.71      9.91 o 
  -1   2  17        0.77       -4.99      5.94 o 
   0   2  17       23.80        9.64      8.17 o 
   1   2  17        5.41       -3.59     11.03 o 
   2   2  17      153.45      118.54     14.80 o 
   3   2  17       76.12       84.47     13.48 o 
 -15   3  17        5.37       32.90     14.96 o 
 -14   3  17       30.54       31.41     13.09 o 
 -13   3  17        0.00       -3.74      9.72 o 
 -12   3  17        0.05       -5.23      9.35 o 
 -11   3  17        9.02        0.01      7.37 o 
 -10   3  17        0.38       -6.01      6.01 o 
  -9   3  17        1.46        0.50      7.01 o 
  -8   3  17        0.29       -5.73      5.80 o 
  -7   3  17        8.08        8.38      6.86 o 
  -6   3  17        6.38        1.16      6.47 o 
  -5   3  17        0.44       -0.26      9.16 o 
  -4   3  17        2.45        0.75      6.35 o 
  -3   3  17       19.37       20.47      7.81 o 
  -2   3  17       12.71       22.36      9.35 o 
  -1   3  17       35.59       38.29     10.42 o 
   0   3  17       52.39       42.90     17.01 o 
   1   3  17       13.51        3.86      7.53 o 
   2   3  17        6.16        2.65      8.62 o 
 -13   4  17        1.97       -4.11      9.72 o 
 -12   4  17        8.22       15.49     19.44 o 
 -11   4  17        0.05       -6.19      7.64 o 
 -10   4  17        7.15        3.18     11.22 o 
  -9   4  17        9.15        3.30     13.09 o 
  -8   4  17        0.25       -5.93      5.93 o 
  -7   4  17       68.20       61.77     11.02 o 
  -6   4  17      106.29      138.22     16.26 o 
  -5   4  17       29.16       63.23     10.75 o 
  -4   4  17       44.29       41.97     14.21 o 
  -3   4  17       41.43       46.66      9.89 o 
  -2   4  17       45.58       65.16     11.18 o 
  -1   4  17       76.36       96.63     13.61 o 
   0   4  17        0.78       -0.11      7.64 o 
 -10   5  17      150.49      165.00     17.83 o 
  -9   5  17       16.03       19.61     11.59 o 
  -8   5  17        1.43       -6.06     10.66 o 
  -7   5  17        2.63        7.29      8.20 o 
  -6   5  17       27.54       31.87      8.83 o 
  -5   5  17       10.98       21.50     13.65 o 
  -4   5  17      184.82      217.85     19.40 o 
  -3   5  17        4.02        8.23      8.23 o 
 -14   0  18      114.29      113.29     19.44 o 
 -12   0  18       84.73       57.95     15.33 o 
 -10   0  18       11.65        8.29      7.08 o 
  -8   0  18       19.21       21.93      8.35 o 
  -6   0  18      195.50      196.14     21.31 o 
  -4   0  18       33.48       54.09      9.65 o 
  -2   0  18       32.63       49.33     10.04 o 
   0   0  18       31.04       21.54     10.10 o 
   2   0  18       42.52       46.74     17.20 o 
 -15   1  18        0.11      -10.47     10.84 o 
 -14   1  18       33.62       40.75     15.33 o 
 -13   1  18        0.43       -7.48      9.35 o 
 -12   1  18       22.40       34.02     13.46 o 
 -11   1  18       46.66       30.31     16.26 o 
 -10   1  18        3.02        1.96      6.15 o 
  -9   1  18        0.82       -4.53      5.19 o 
  -8   1  18       14.51        8.83      5.35 o 
  -7   1  18       22.93       36.66     12.79 o 
  -6   1  18        9.92       17.99      5.55 o 
  -5   1  18      263.84      269.16     38.61 o 
  -4   1  18       20.92       26.24      7.05 o 
  -3   1  18        7.10        6.75      5.97 o 
  -2   1  18       19.23       36.69     14.73 o 
  -1   1  18        2.47       -6.08      6.33 o 
   0   1  18        9.83       15.65      8.60 o 
   1   1  18        3.66        4.49      7.67 o 
   2   1  18       26.13       33.49     11.09 o 
 -15   2  18        6.63        5.23     11.59 o 
 -14   2  18       39.70       57.58     17.57 o 
 -13   2  18        1.74        5.98     11.22 o 
 -12   2  18        7.50       13.46     11.59 o 
 -11   2  18       12.70        7.34      7.80 o 
 -10   2  18       62.76       79.25     12.93 o 
  -9   2  18       10.87        0.88      7.64 o 
  -8   2  18       13.65        8.03     11.40 o 
  -7   2  18       15.52       21.65      8.44 o 
  -6   2  18       24.32        7.44      7.35 o 
  -5   2  18       33.24       45.18     14.58 o 
  -4   2  18       56.25       76.01     11.82 o 
  -3   2  18       86.58       97.03     23.18 o 
  -2   2  18       44.34       45.68     10.27 o 
  -1   2  18        0.75        3.22      8.23 o 
   0   2  18        0.01       -6.85      8.41 o 
   1   2  18        0.64       -0.19      8.20 o 
 -13   3  18        2.72        1.87      9.72 o 
 -12   3  18        2.90       -1.09      8.80 o 
 -11   3  18       42.83       59.91     12.66 o 
 -10   3  18       26.32       22.76      9.79 o 
  -9   3  18       41.22       50.40     11.78 o 
  -8   3  18       46.23       65.68     11.14 o 
  -7   3  18       20.36       20.59      8.52 o 
  -6   3  18       34.22       34.16      9.16 o 
  -5   3  18       17.73       44.55     10.42 o 
  -4   3  18      102.17      129.76     14.91 o 
  -3   3  18       78.82      106.63     21.12 o 
  -2   3  18        3.19       -6.33      6.33 o 
  -1   3  18        0.59       -3.55      7.14 o 
   0   3  18       23.61       23.88     10.27 o 
 -11   4  18        7.34        5.37      8.71 o 
 -10   4  18        1.25       -9.80     15.89 o 
  -9   4  18       76.49       99.75     14.89 o 
  -8   4  18      145.94      164.46     17.16 o 
  -7   4  18       79.93      108.49     14.74 o 
  -6   4  18      186.24      170.71     16.91 o 
  -5   4  18       93.57      121.26     14.80 o 
  -4   4  18        0.75        9.21      7.92 o 
  -3   4  18        0.35        8.41      7.93 o 
  -2   4  18       85.07       62.07     17.20 o 
 -13   0  19       72.29       69.17     16.45 o 
 -11   0  19      311.52      295.37     31.78 o 
  -9   0  19       37.06       39.76     12.90 o 
  -7   0  19      134.19      152.85     21.69 o 
  -5   0  19       62.17       78.36     12.90 o 
  -3   0  19       81.25       71.14     11.12 o 
  -1   0  19       66.50       60.20     16.45 o 
 -14   1  19       58.06       68.05     17.95 o 
 -13   1  19       15.45       45.24     14.58 o 
 -12   1  19        9.35       14.96     13.46 o 
 -11   1  19        0.10       -0.18      7.24 o 
 -10   1  19       54.80       69.73     15.52 o 
  -9   1  19       10.27        3.13      8.30 o 
  -8   1  19       84.10       61.11     12.12 o 
  -7   1  19      151.77      169.20     31.97 o 
  -6   1  19       95.18      103.67     12.68 o 
  -5   1  19        1.54        0.62      6.55 o 
  -4   1  19       83.22       98.97     13.98 o 
  -3   1  19        5.17       13.11      8.85 o 
  -2   1  19       47.92       63.04     12.53 o 
  -1   1  19       58.38       93.95     13.52 o 
   0   1  19        5.26       13.57     16.26 o 
 -13   2  19       73.38       66.55     18.69 o 
 -12   2  19        8.73        9.72     11.22 o 
 -11   2  19        4.58        3.10      8.06 o 
 -10   2  19        4.20        9.28      9.91 o 
  -9   2  19        0.88       -1.38      7.27 o 
  -8   2  19        2.17       21.84      8.94 o 
  -7   2  19       32.42       35.25     12.15 o 
  -6   2  19      172.26      173.79     17.57 o 
  -5   2  19        0.78        3.14      8.79 o 
  -4   2  19       14.68       16.16      8.60 o 
  -3   2  19       55.26       81.67     13.27 o 
  -2   2  19       18.17       19.46      8.98 o 
  -1   2  19        0.07       11.72      7.88 o 
 -11   3  19        1.57        2.33      8.25 o 
 -10   3  19       31.09       44.53     11.49 o 
  -9   3  19       66.65       80.45     13.63 o 
  -8   3  19        7.08        4.87      8.25 o 
  -7   3  19        3.38       13.41      8.35 o 
  -6   3  19        0.77        0.73      8.41 o 
  -5   3  19       66.94       67.94     11.89 o 
  -4   3  19        1.55       11.03      7.77 o 
  -3   3  19       16.01        6.72      7.77 o 
 -10   0  20       59.49       59.62     12.68 o 
  -8   0  20       13.98       13.80      9.10 o 
  -6   0  20       31.54       23.93     13.83 o 
  -4   0  20       52.23       87.49     18.32 o 
 -12   1  20       14.50        1.87     11.22 o 
 -11   1  20        3.90        6.25      8.35 o 
 -10   1  20       22.63       17.75     14.96 o 
  -9   1  20       13.67       -0.68      8.32 o 
  -8   1  20        7.90       -5.14      7.61 o 
  -7   1  20       20.49       18.90     28.23 o 
  -6   1  20      181.24      256.08     22.20 o 
  -5   1  20        4.46       13.38      7.53 o 
  -4   1  20        8.15       11.40     14.96 o 
  -3   1  20       15.56       29.72     10.11 o 
 -11   2  20        0.22       -3.74     12.34 o 
 -10   2  20       41.70       62.00     13.11 o 
  -9   2  20       18.15       15.26     10.06 o 
  -8   2  20        8.83       17.99     20.75 o 
  -7   2  20       32.91       55.71     12.24 o 
  -6   2  20       42.63       51.21     15.14 o 
  -5   2  20       66.29       89.32     26.36 o 
  -4   2  20        3.06       19.82     13.09 o 
                                                 
